# Supplementary material for: Quality of reporting web-based and non-web-based survey studies: What authors, reviewers and consumers should consider
Source: PLoS One. 2018 Jun 18;13(6):e0194239. doi: 10.1371/journal.pone.0194239 (PMC6005542; doi:10.1371/journal.pone.0194239)
Supplement: S1 File — List of all 500 texts that were selected. Studies included in the analysis as eligible studies are marked. (XLSX) [file pone.0194239.s001.xlsx]

## Sheet: Surge 
Serial No.	Title	PMID
1	Major inter-laboratory variations in PSA testing practices: results from national surveys in Ireland in 2006 and 2007.	/pubmed/18841439
2	CFTR mutations in Turkish and North African cystic fibrosis patients in Europe: implications for screening.	/pubmed/18373402
3	Lifetime history of abuse, suffering and psychological health.	/pubmed/20085432
4	Are national guidelines for total hip replacement in the UK reflected in practice?	/pubmed/16551395
5	VALIDATION OF A RATIO SCALE FOR FAMILY NEEDS AT AN INTENSIVE CARE UNIT	/pubmed/15303223
6	Engaging community in the quality of hypertension care project with Hmong Americans.	/pubmed/19172977
7	A brief inpatient measure of global psychiatric symptom severity: initial validation of the Brief Symptom Measure-25 for an adolescent inpatient sample.	/pubmed/24177485
8	Occupational injuries of immigrant and Finnish bus drivers.	/pubmed/19527814
9	Treatment of pandemic influenza A (H1N1) 2009-associated encephalopathy in children.	/pubmed/22830454
10	Nursing students' satisfaction with supervision from preceptors and teachers during clinical practice.	/pubmed/22225731
11	The role of patients in designing health information systems: the case of applying simulation techniques to design an electronic patient record (EPR) interface.	/pubmed/15717812
12	A psychometric analysis of the Epworth Sleepiness Scale.	/pubmed/18232617
13	Relationship between serum sex hormones levels and degree of benign prostate hyperplasia in Chinese aging men.	/pubmed/22751417
14	Quality of Life as reported by school children and their parents: a cross-sectional survey.	/pubmed/18489777
15	High-tech' home care: overview of professional care in patients on home parenteral nutrition and implications for nursing care.	/pubmed/21615572
16	[The hemodialysed patient and his/her family caregiver. Comparison of perceptions of the chronic illness].	/pubmed/16868909
17	Child maltreatment and perceived family environment as risk factors for adult rape: is child sexual abuse the most salient experience?	/pubmed/15519433
18	Teaching hematology to second year medical students: results of a national survey of hematology course directors	/pubmed/17146675
19	Midwife interactions with birth support people in Melbourne, Australia.	/pubmed/15337283
20	Clinical and psychosocial functioning in adolescents and young adults with anorectal malformations and chronic idiopathic constipation.	/pubmed/23553758
21	A comparison of voluntary counseling and testing uptake between a China CARES county and a county not designated for the china CARES program.	/pubmed/18462075
22	Psychopathology, social adjustment and personality correlates of schizotypy clusters in a large nonclinical sample.	/pubmed/20138738
23	Catastrophizing and perceived partner responses to pain.	/pubmed/15157712
24	Health-related quality of life of child and adolescent retinoblastoma survivors in the Netherlands.	/pubmed/18053178
25	Evaluation of child deaths registration in a Jordanian community.	/pubmed/17037219
26	Women's intimate partner violence perpetration during pregnancy and postpartum.	/pubmed/23054448
27	Developmental enamel defects and their impact on child oral health-related quality of life.	/pubmed/22147234
28	Gender differences in the association between substance use and elevated depressive symptoms in a general adolescent population.	/pubmed/15784067
29	Understanding the educational value of first-year medical students' patient encounter data	/pubmed/21456981
30	Breech delivery--what influences on the mother's choice?	/pubmed/23710781
31	Performance of methicillin-resistant Staphylococcus aureus protocols in Dutch hospitals.	/pubmed/16153483
32	Model for investigating the benefits of clinical supervision in psychiatric nursing: a survey study.	/pubmed/21371225
33	Intercultural palliative care: do we need cultural competence?	/pubmed/18073705
34	Adolescents' support for smoke-free public settings: the roles of social norms and beliefs about exposure to secondhand smoke.	/pubmed/21700160
35	Early post-stroke cognition in stroke rehabilitation patients predicts functional outcome at 13 months.	/pubmed/21720162
36	Job satisfaction of nurses with multicultural backgrounds: a questionnaire survey in Kuwait.	/pubmed/19427570
37	The alliance in couple therapy: Partner influence, early change, and alliance patterns in a naturalistic sample.	/pubmed/20873899
38	[Prevalence of use of hormone replacement therapy in women participating in a breast cancer screening program].	/pubmed/20045126
39	Validation of a novel non-biological bench model for the training of percutaneous renal access.	/pubmed/24642154
40	Atopic dermatitis and indoor use of energy sources in cooking and heating appliances.	/pubmed/23088771
41	Acceptable terminology and subgroups in schizophrenia: an exploratory study.	/pubmed/18196187
42	Physical activity is related to the structural integrity of cerebral white matter.	/pubmed/23921884
43	Accuracy of self-reported personal history of cancer in an outpatient breast center.	/pubmed/17508275
44	The assessment of infection control in dental practices in the municipality of SÃ£o Paulo.	/pubmed/21412589
45	An observational cross-sectional survey of rosacea: clinical associations and progression between subtypes.	/pubmed/23600367
46	[Periodontal health status assessed by community periodontal index and related factors in adult population of Beijing urban community].	/pubmed/22353916
47	Assessing responsiveness of cancer-related fatigue instruments: distribution-based and individual anchor-based methods.	/pubmed/17470692
48	Community participation patterns among preschool-aged children who have received Part C early intervention services.	/pubmed/23763250
49	Maternal concerns during early parenthood.
50	Anxiety sensitivity: association with intensity of retrospectively-rated smoking-related withdrawal symptoms and motivation to quit.	/pubmed/15471381
51	Behavioral risk factors and prevalence of HIV and other STIs among female sex workers in Tirana, Albania.	/pubmed/21344155
52	Translation, cross-cultural adaptation, reliability, and validity of the German version of the Coping Strategies Questionnaire (CSQ-D).	/pubmed/16632322
53	Increased financial burden among patients with chronic myelogenous leukaemia receiving imatinib in Japan: a retrospective survey.	/pubmed/22530992
54	State prison mental heath services recipients perception of care survey.	/pubmed/7717750
55	Pain, problem drug use history, and aberrant analgesic use behaviors in persons living with HIV.	/pubmed/17449182
56	Intra-abdominal adhesion formation: does surgical approach matter? Questionnaire survey of South Asian surgeons and literature review.	/pubmed/21599803
57	The relationship of posttraumatic growth to peritraumatic reactions and posttraumatic stress symptoms among Sri Lankan university students.	/pubmed/19588514
58	Sun exposure, vitamin D intake and progression to disability among veterans with progressive multiple sclerosis.	/pubmed/21822026
59	Chemotherapy-related cognitive impairment: the breast cancer experience.	/pubmed/22201666
60	Spider phobia is associated with decreased left amygdala volume: a cross-sectional study.	/pubmed/23442196
61	The prevalence of subclinical eating disorders among male cyclists.	/pubmed/17604754
62	The structure of coping among older adults living with HIV/AIDS and depressive symptoms.	/pubmed/22453164
63	Assessing cognition in elderly patients presenting to the emergency department.	/pubmed/18519057
64	Traumatic events and mental health in civilian primary care: implications for training and practice.	/pubmed/20204894
65	Do health workers' preferences influence their practices? Assessment of providers' attitude and personal use of new treatment recommendations for management of uncomplicated malaria, Tanzania.	/pubmed/23137196
66	Health outcomes related to early adolescent depression.	/pubmed/17707295
67	Parental support and control and early adolescent smoking: a longitudinal study.	/pubmed/18098002
68	Prevalence of irritable bowel syndrome, influence of lifestyle factors and bowel habits in Korean college students.	/pubmed/15708012
69	A national survey of current surgical treatment of acute gallstone disease.	/pubmed/18574409
70	Long-term mechanical ventilation equipment for neuromuscular patients: meeting the expectations of patients and prescribers.	/pubmed/23764860
71	Socioeconomic status and self-management in epilepsy: comparison of diverse clinical populations in Houston, Texas.	/pubmed/20884301
72	Severity of intimate partner violence and occurrence and frequency of police calls.	/pubmed/16940400
73	The prognosis of acute low back pain in primary care in the United States: a 2-year prospective cohort study.	/pubmed/22504516
74	Influence of patient characteristics on perceived risks and willingness to take a proposed anti-rheumatic drug.	/pubmed/23938059
75	Attitudes toward statistics in medical postgraduates: measuring, evaluating and monitoring.	/pubmed/23173770
76	Provider knowledge, attitudes, and treatment preferences for early pregnancy failure.	/pubmed/20227674
77	Belief systems of epilepsy and attitudes toward people living with epilepsy in a rural community of northern Tanzania.	/pubmed/20965788
78	Questionnaire survey on Canine Leishmaniosis in southeastern Spain.	/pubmed/19608347
79	Patient-reported compliance with thromboprophylaxis using an oral factor Xa inhibitor (rivaroxaban) following total hip and total knee arthroplasty.	/pubmed/24768192
80	Predictors of future health-related quality of life in survivors of adolescent cancer.	/pubmed/24664999
81	Working at night and work ability among nursing personnel: when precarious employment makes the difference.	/pubmed/19009305
82	Evaluation of quality of life (QoL) of students of the University of Third Age (U3A) on the basis of socio-demographic factors and health status.	/pubmed/20943280
83	Dental implantology education: a survey of opinion and experience of 106 general dental practitioners.	/pubmed/16990891
84	Oxidative stress associated with indoor air pollution and sick building syndrome-related symptoms among office workers in Taiwan.	/pubmed/17127643
85	Sexual behaviours and contraception among university students in Turkey.	/pubmed/16448584
86	Evaluating dietary quality in diabetes by the Healthy Eating Index.	/pubmed/24231023
87	Self-reported experience of hypoglycemia among adults with type 2 diabetes mellitus (Exhype)	/pubmed/21195501
88	Disparities in meeting physical activity guidelines for Asian-Americans in two metropolitan areas in the United States	/pubmed/26065343
89	Change in quality of life in patients with acromegaly after treatment with octreotide LAR: first application of AcroQoL in Korea	/pubmed/26063564
90	Patients' perception and satisfaction on quality of laboratory malaria diagnostic service in Amhara Regional State, North West Ethiopia	/pubmed/26063399
91	Perceived challenges for adopting the Personal Health Record (PHR) at Ministry of National Guard Health Affairs (MNGHA)- Riyadh	/pubmed/28210426
92	Aspirin adherence during high-risk pregnancies, a questionnaire study	/pubmed/27939481
93	Situating stigma in stratified reproduction: Abortion stigma and miscarriage stigma as barriers to reproductive healthcare	/pubmed/27938875
94	Comparing ostomates' perceptions of hydrocolloid and silicone seals: a survey	/pubmed/27935357
95	Dominant viral pathologies in the extensive and semi-intensive animal breeding and their treatment mode in ethno veterinary medicine in Benin	/pubmed/27047056
96	Knowledge, attitudes and behaviors of the Italian population towards Neisseria meningitidis, Streptococcus pneumoniae and HPV diseases and vaccinations: A cross-sectional multicentre study	/pubmed/27931989
97	HPV knowledge gaps and information seeking by oral cancer patients	/pubmed/27938996
98	Egg consumption and coronary artery calcification in asymptomatic men and women	/pubmed/26062990
99	Satisfaction of clients with the services of an outpatient pharmacy at a university hospital in northwestern Ethiopia: a cross-sectional study	/pubmed/26062912
100	Inpatient Hematology-Oncology Rotation Is Associated With a Decreased Interest in Pursuing an Oncology Career Among Internal Medicine Residents	/pubmed/26060222
101	Creating a new dynamic in Aboriginal health.	/pubmed/16734352
102	Health-related quality of life in patients with melanoma: overview of instruments and outcomes.	/pubmed/22284139
103	Genetic testing and counselling in Europe: health professionals current educational provision, needs assessment and potential strategies for the future.	/pubmed/17895901																	2=17	0=49			0=6					1=20		0=81	0=0							0=31	0=51
104	Nonparametric multiple imputation for receiver operating characteristics analysis when some biomarker values are missing at random.	/pubmed/22025311																	1=15									0=40
105	Clinical findings on ANCA-associated renal vasculitis from the Japan RPGN registry obtained via a questionnaire survey.	/pubmed/23239119																	0=19
106	Multiplex genotyping as a biomarker for susceptibility to carcinogenic exposure in the FLEHS biomonitoring study.	/pubmed/18708379
107	[Do our patients approve of their acting general practitioner consolidating his/her job in the extraordinary OPE (Public Employment Offer) currently under way?].	/pubmed/15802119
108	Attitudes of Greek nonpsychiatrist physicians toward electroconvulsive therapy.	/pubmed/16127314
109	Immediate consequences of respiratory events in sleep disordered breathing.	/pubmed/15716216
110	Adequacy of milk intake during exclusive breastfeeding: a longitudinal study.	/pubmed/21930538
111	Effects of growth environments and two environmental endocrine disruptors on children with idiopathic precocious puberty.	/pubmed/22318748
112	The impact of cardiac resynchronization therapy on obstructive sleep apnea in heart failure patients: a pilot study.	/pubmed/17573498
113	Effects of a tailored follow-up intervention on health behaviors, beliefs, and attitudes.	/pubmed/15257847
114	Effect of yiqibushenhuoxue decoction on chronic obstructive pulmonary disease measured by St. George's respiratory disease questionnaire scores and forced expiratory volume.	/pubmed/25185362
115	The impact of concurrent granulocyte-macrophage colony-stimulating factor on quality of life in head and neck cancer patients: results of the randomized, placebo-controlled Radiation Therapy Oncology Group 9901 trial.	/pubmed/24492945
116	Billroth 1 versus Roux-en-Y reconstructions: a quality-of-life survey at 5 years.	/pubmed/18071862
117	Immobility of patients in medical and orthopaedic departments. A German-wide survey.	/pubmed/18255124
118	The effect of low altitude on blood count parameters.	/pubmed/23095792
119	Lateral column lengthening using allograft interposition and cervical plate fixation.	/pubmed/19825730
120	A randomized controlled trial of group Stepping Stones Triple P: a mixed-disability trial.	/pubmed/24033239
121	A brief survey of patients' first impression after CPAP titration predicts future CPAP adherence: a pilot study.	/pubmed/23493772
122	Negative affect and sleep disturbance may be associated with response to epidural steroid injections for spine-related pain.	/pubmed/24060493
123	Early childhood wheezing symptoms in relation to plasma selenium in pregnant mothers and neonates.	/pubmed/17581193
124	Health-related quality of life in patients with melanoma: overview of instruments and outcomes.	/pubmed/22284139
125	Residents with Alzheimer's disease in long-term care facilities in Hong Kong: patterns of hospitalization and emergency room use.	/pubmed/23402396
126	Maternal B vitamin status in pregnancy week 18 according to reported use of folic acid supplements.	/pubmed/23001761
127	Relationships between working status and health or health-care utilization among Japanese elderly.	/pubmed/18713187
128	Audit: internet awareness and use amongst general orthopaedic outpatients.	/pubmed/14731159
129	Ascertaining baseline levels of antiretroviral therapy adherence in Uganda: a multimethod approach.	/pubmed/20531208
130	The additional value of routine electrocardiograms in cardiovascular risk management of older people.	/pubmed/18609253
131	Productive activity and life satisfaction in Korean elderly women.	/pubmed/23199314
132	Effect of fatty acid status in cord blood serum on children's behavioral difficulties at 10 y of age: results from the LISAplus Study.	/pubmed/22071708
133	A short communication course for physicians improves the quality of patient information in a clinical trial.	/pubmed/17438704
134	Evaluating the use of a comprehensive pretravel database by travel medicine experts and novices for advice building.	/pubmed/15713238
135	A pilot project examining the predicted preferences of patients and physicians in the primary prophylaxis of variceal hemorrhage.	/pubmed/17935182
136	Heme iron, zinc, alcohol consumption, and colon cancer: Iowa Women's Health Study.	/pubmed/14996862
137	The prevalence of drug resistance mutations among treatment-naive HIV-infected individuals in Beijing, China.	/pubmed/21830915
138	100% orange juice consumption is associated with better diet quality, improved nutrient adequacy, decreased risk for obesity, and improved biomarkers of health in adults: National Health and Nutrition Examination Survey, 2003-2006.	/pubmed/23234248
139	Fatty acid intake and the risk of community-acquired pneumonia in U.S. women.	/pubmed/17236748
140	Ten-year longitudinal visual function and Nd: YAG laser capsulotomy rates in patients less than 65 years at cataract surgery.	/pubmed/19926068
141	[Determinants of patient satisfaction in a university clinic of dermatology as a parameter for patient orientation in quality management].	/pubmed/17610611
142	Is the sinonasal questionnaire a useful screening instrument for chronic sinonasal diseases in pulmonary clinics?	/pubmed/23620440
143	The importance of measuring strength-of-preference scores for health care options in preference-sensitive care.	/pubmed/22494579
144	Association of obesity and atrial fibrillation among middle-aged and elderly Chinese.	/pubmed/19668255
145	Re: Cabergoline versus levodopa monotherapy: a decision analysis.	/pubmed/15197726
146	Perception of risk of adverse drug reactions: a 3-year follow-up of a cohort of medical students.	/pubmed/19845768
147	Child maltreatment and perceived family environment as risk factors for adult rape: is child sexual abuse the most salient experience?	/pubmed/15519433
148	Diabetes educators: assessment of evolving practice.	/pubmed/15919637
149	Pain catastrophizing in borderline morbidly obese and morbidly obese individuals with osteoarthritic knee pain.	/pubmed/18958312
150	Midwife interactions with birth support people in Melbourne, Australia.	/pubmed/15337283
151	Clinical and psychosocial functioning in adolescents and young adults with anorectal malformations and chronic idiopathic constipation.	/pubmed/23553758
152	Psychopathology, social adjustment and personality correlates of schizotypy clusters in a large nonclinical sample.	/pubmed/20138738
153	A comparison of the relative utility of coping and acceptance-based measures in a sample of chronic pain sufferers.	/pubmed/16291295
154	Health-related quality of life of child and adolescent retinoblastoma survivors in the Netherlands.	/pubmed/18053178
155	Alberta Diabetes and Physical Activity Trial (ADAPT): a randomized theory-based efficacy trial for adults with type 2 diabetes--rationale, design, recruitment, evaluation, and dissemination.	/pubmed/20067626
156	Results of the 2006 AVMA survey of companion animal ownership in US pet-owning households.	/pubmed/18312174
157	Developmental enamel defects and their impact on child oral health-related quality of life.	/pubmed/22147234
158	Gender differences in the association between substance use and elevated depressive symptoms in a general adolescent population.	/pubmed/15784067
159	Physicians' recommendations to their patients concerning a novel pandemic vaccine: a cross-sectional survey of the 2009 influenzaÂ A/H1N1 pandemic in Japan.	/pubmed/21431784
160	[Alcohol intake and tobacco smoking among students of medical schools].	/pubmed/23421054
161	Preventing catheter-associated urinary tract infection in the United States: a national comparative study.	/pubmed/23529579
162	Negative affect and sleep disturbance may be associated with response to epidural steroid injections for spine-related pain.	/pubmed/24060493
163	[Quality of the health care to the epileptic patients in Spain].	/pubmed/16163576
164	Evaluation of a multistate faith-based program for children affected by natural disaster.	/pubmed/16961560
165	Performance of methicillin-resistant Staphylococcus aureus protocols in Dutch hospitals.	/pubmed/16153483
166	Health-related quality of life in patients with melanoma: overview of instruments and outcomes.	/pubmed/22284139
167	The sexual quality of life-female (SQOL-F) questionnaire: translation and psychometric properties of the Iranian version.	/pubmed/23642126
168	Patient's response to a simple question on recovery after hemodialysis session strongly associated with scores of comprehensive tools for quality of life and depression symptoms.	/pubmed/24627088
169	The implementation of interconception care in two community health settings: lessons learned.	/pubmed/23286653
170	Use of school gardens in academic instruction.	/pubmed/15904578
171	The Alcohol Clinical Trials Initiative (ACTIVE): purpose and goals for assessing important and salient issues for medications development in alcohol use disorders.	/pubmed/21900883
172	Sociotropic cognition and eating disordered attitudes and behavior in young adults.	/pubmed/23557802
173	Women's experience of physical activity following breast cancer treatment.	/pubmed/18466196
174	Readiness for practice: the senior practicum experience.	/pubmed/21846072
175	Information sharing and relationships on social networking sites.	/pubmed/23659723
176	Do mobile phone base stations affect sleep of residents? Results from an experimental double-blind sham-controlled field study.	/pubmed/20737608
177	Obesity among Kuwaitis aged 50 years or older: prevalence, correlates, and comorbidities.	/pubmed/22936531
178	Survey says: Grassley steamed. 35 not-for-profits opt out of voluntary GAO comp study.	/pubmed/16960990
179	Correlation between voiding and erectile function in patients with symptomatic benign prostatic hyperplasia.	/pubmed/15850068
180	Tryptophan-hydroxylase 2 haplotype association with borderline personality disorder and aggression in a sample of patients with personality disorders and healthy controls.	/pubmed/20451217
181	Outcomes of different clerkship models: longitudinal integrated, hybrid, and block.	/pubmed/23165275
182	Implementation and effects of an individual stress management intervention for family caregivers of an elderly relative living at home: a mixed research design.	/pubmed/16977641
183	[Research on quality of life doesn't make sense in persons with dementia].	/pubmed/20414850
184	Migraine and olfactory stimuli.	/pubmed/20490744
185	Return-to-work of sick-listed workers without an employment contract--what works?	/pubmed/19602219
186	Evaluation of patient-relevant outcomes of lymphedema and lipedema treatment: development and validation of a new benefit tool.	/pubmed/24239143
187	[A self report questionnaire for the assessment of emotional experience and emotion regulation].	/pubmed/18240116
188	[Retrospective study of third degree cervico-facial burns].	/pubmed/21996092
189	Physicians' knowledge and practice of lung cancer screening: a cross-sectional survey comparing general practitioners, thoracic oncologists, and pulmonologists in France.	/pubmed/23830707
190	Characterization of the symptoms associated with dural ectasia in the Marfan patient.	/pubmed/15690402
191	Gender differences in leader and follower perceptions of social support in Antarctica.	/pubmed/15835048
192	The number of stroke physicians is the key to preparing IV rt-PA.	/pubmed/19738375
193	Refocusing health promotion for syphilis prevention: results of a case-control study of men who have sex with men on England's south coast.	/pubmed/16461613
194	Prevalence and risk factors for mild and high-frequency bilateral sensorineural hearing loss at age 11 years old: a UK prospective cohort study.	/pubmed/21988502
195	Harmful effects of alcohol on sexual behaviour in a New Zealand university community.	/pubmed/17943525
196	Early post-stroke cognition in stroke rehabilitation patients predicts functional outcome at 13 months.	/pubmed/21720162
197	Job satisfaction of nurses with multicultural backgrounds: a questionnaire survey in Kuwait.	/pubmed/19427570
198	[Interrater reliability for diagnosis in adults of attention deficit hyperactivity disorder and oppositional defiant disorder using K-SADS-E].	/pubmed/16100979
199	The alliance in couple therapy: Partner influence, early change, and alliance patterns in a naturalistic sample.	/pubmed/20873899
200	[Prevalence of use of hormone replacement therapy in women participating in a breast cancer screening program].	/pubmed/20045126
201	A survey of staff attitudes about smoking cessation.	/pubmed/19411364
202	Trust-based or performance-based management: a study of employment contracting in hospitals.	/pubmed/19322810
203	Validation of a novel non-biological bench model for the training of percutaneous renal access.	/pubmed/24642154
204	Factor structure of the Hare Psychopathy Checklist: Youth Version (PCL: YV) in incarcerated adolescents.	/pubmed/16768590
205	Arthroplasty knee surgery and alcohol use: risk factor or benefit?	/pubmed/22810158
206	Dysregulation of emotions and premature ejaculation (PE): alexithymia in 100 outpatients.	/pubmed/17651386
207	Determinants of women consulting with a complementary and alternative medicine practitioner for pregnancy-related health conditions.	/pubmed/24417673
208	Subjective assessment of palatability, digestibility and emotions in healthy volunteers after ingestion of an iced dessert: preliminary report.	/pubmed/21122277
209	The use of a virtual patient case in an OSCE-based exam--a pilot study.	/pubmed/18484444
210	The Portuguese validation of the International Consultation on Incontinence Questionnaire-Vaginal Symptoms (ICIQ-VS) for Brazilian women with pelvic organ prolapse.	/pubmed/18506383
211	Effect of a desk attachment board on posture and muscle activity in women during computer work.	/pubmed/18941978
212	Do the transtheoretical processes of change predict transitions in stages of change for fruit intake?	/pubmed/16885508
213	Longitudinal study of parent caregiving self-efficacy and parent stress reactions with pediatric cancer treatment procedures.	/pubmed/23034930
214	Relationships between working status and health or health-care utilization among Japanese elderly.	/pubmed/18713187
215	Pelvic girdle pain in Indian postpartum women: a cross-sectional study.	/pubmed/23899351
216	Personal, social and environmental factors regarding fruit and vegetable intake among schoolchildren in nine European countries.	/pubmed/16088089
217	Preparing for professional practice: how well does professional training equip health and social care practitioners to engage in evidence-based practice?	/pubmed/17064821
218	The body remembers: somatic symptoms in traumatized Khmer.	/pubmed/17480190
219	Are patients' judgments of health status really different from the general population?	/pubmed/21569351
220	Efficacy of a new navigable percutaneous disc decompression device (L'DISQ) in patients with herniated nucleus pulposus related to radicular pain.	/pubmed/21332936
221	Towards optimised information about clinical trials; identification and validation of key issues in collaboration with cancer patient advocates.	/pubmed/20738392
222	Human papillomavirus vaccine knowledge and hypothetical acceptance among women in Appalachia Ohio.	/pubmed/22749839
223	Caudal septoplasty: efficacy of a surgical technique-preliminary report.	/pubmed/21537619
224	A pilot study of an intervention to prevent negative mental health consequences of forensic mortuary work.	/pubmed/16568453
225	Ankle sprains: patient perceptions of function and performance of physical tasks. A mixed methods approach.	/pubmed/21470050
226	Sensitization to common allergens, especially pollens, among children with respiratory allergy in the Trakya region of Turkey.	/pubmed/15783130
227	An exploration of factors which constrain nurses from research participation.	/pubmed/16629962
228	[Comparison of patients with psoriasis vulgaris vs. psoriatic arthritis with regard to the reported quality of life].	/pubmed/19085795
229	Job loss, human capital job feature, and work condition job feature as distinct job insecurity constructs.	/pubmed/15053218
230	Acceptable terminology and subgroups in schizophrenia: an exploratory study.	/pubmed/18196187
231	Patient aggression experienced by staff in a New Zealand public hospital setting.	/pubmed/24929567
232	[Long-term prognosis of former very and extremely preterm babies in adulthood in Germany].	/pubmed/17710736
233	Neighborhood residence and cigarette smoking among urban youths: the protective role of prosocial activities.	/pubmed/17761584
234	[Application of a simple random sampling method on surveys at the community level].	/pubmed/20513288
235	Long-term results of the anterior DÃ©lorme's operation in the management of symptomatic rectocele.	/pubmed/15812584
236	Quality of life after lung cancer surgery: video-assisted thoracic surgery versus thoracotomy.	/pubmed/17576100
237	Clinical findings on ANCA-associated renal vasculitis from the Japan RPGN registry obtained via a questionnaire survey.	/pubmed/23239119
238	Psychiatrists' view on the risk factors for aggressive behavior in psychotic patients.	/pubmed/23395838
239	Variations in the evaluation of colorectal cancer risk.	/pubmed/15859964
240	The assessment of infection control in dental practices in the municipality of SÃ£o Paulo.	/pubmed/21412589
241	Influence of patient characteristics on perceived risks and willingness to take a proposed anti-rheumatic drug.	/pubmed/23938059
242	An observational cross-sectional survey of rosacea: clinical associations and progression between subtypes.	/pubmed/23600367
243	Association between generalized anxiety disorder and asthma morbidity.	/pubmed/21715294
244	The effects of additional care by a pulmonary nurse for asthma and COPD patients at a respiratory outpatient clinic: results from a double blind, randomized clinical trial.	/pubmed/18031971
245	The regulating role of negative emotions in children's coping with peer rejection.	/pubmed/20464475
246	[Periodontal health status assessed by community periodontal index and related factors in adult population of Beijing urban community].	/pubmed/22353916
247	College student perceptions on campus alcohol policies and consumption patterns.	/pubmed/22455099
248	Evaluating dietary quality in diabetes by the Healthy Eating Index.	/pubmed/24231023
249	[Factors influencing functional status in patients with heart failure].	/pubmed/16953143
250	[Evaluation of the practicability of linen bed-clothes and underwear in space flight].	/pubmed/19140474

## Sheet: CHERRIES 
Serial Number	Title	PMID
1	Haemodynamic monitoring in the intensive care unit: results from a web-based Swiss survey	/pubmed/24860809
2	Current trends in robot assisted surgery: a survey of gynecologic oncologists	/pubmed/20922710
3	A multi-centre survey of inpatient pharmacological management strategies for alcohol withdrawal	/pubmed/19700439
4	Prospective evaluation of direct approach with a tablet device as a strategy to enhance survey study participant response rate	/pubmed/23110849
5	The APIC research agenda: results from a national survey	/pubmed/22541854
6	Work productivity loss in patients with dry eye disease: an online survey	/pubmed/21417803
7	Definition and management of fetal growth restriction: a survey of contemporary attitudes	/pubmed/24360357
8	Brain donation for research: who donates and why?	/pubmed/16678423
9	Dental education about patients with special needs: a survey of U.S. and Canadian dental schools	/pubmed/21045222
10	Medical students' attitudes toward gay men	/pubmed/22873668
11	Exploring primary care activities in ACT teams	/pubmed/24337472
12	Adult female and male siblings of persons with disabilities: findings from a national survey	/pubmed/20503816
13	Management of Crohn's disease - are guidelines transferred to clinical practice?	/pubmed/26279846
14	Determinants of HPV vaccination intentions among Dutch girls and their mothers: a cross-sectional study	/pubmed/23388344
15	Falls among stroke survivors: an online survey on perceptions and approaches among physiotherapists in Flanders	/pubmed/19037770
16	Attitudes and behaviors of Japanese physicians concerning withholding and withdrawal of life-sustaining treatment for end-of-life patients: results from an Internet survey	/pubmed/17577420
17	Factors influencing rural health care professionals' access to continuing professional education	/pubmed/16512789
18	Vaccinating sons against HPV: results from a U.S. national survey of parents	/pubmed/25541726
19	Sailing injury and illness: results of an online survey	/pubmed/21168780
20	A survey of central venous catheter practices in Australian and New Zealand tertiary neonatal units	/pubmed/24315154
21	Do physicians' implicit views of African Americans affect clinical decision making?	/pubmed/24610180
22	Use of an online community to develop patient-reported outcome instruments: the Multiple Sclerosis Treatment Adherence Questionnaire (MS-TAQ).	/pubmed/21266318
23	Priorities for oncology nursing research: the 2013 national survey	/pubmed/24368240
24	Pain management following the Nuss procedure: a survey of practice and review	/pubmed/25087774
25	Dental hygiene education about patients with special needs: a survey of U.S. programs	/pubmed/18768443
26	Effects of a Website designed to improve the management of migraines	/pubmed/16412156
27	Alcohol poisoning among college students turning 21: do they recognize the symptoms and how do they help?	/pubmed/19538920
28	Differences in Sexual Orientation Diversity and Sexual Fluidity in Attractions Among Gender Minority Adults in Massachusetts	/pubmed/26156113
29	In-home antibiotic storage among Australian Chinese migrants	/pubmed/25046273
30	[The key role of public health medical resident education for future public health challenges]	/pubmed/25759356
31	Use of global coronary heart disease risk assessment in practice: a cross-sectional survey of a sample of U.S. physicians	/pubmed/22273080
32	A web-based survey assessing the impact of storage flexibility on the daily life of patients and caregivers administering growth hormone	/pubmed/26186495
33	Use of thiopurine testing in the management of inflammatory bowel diseases in clinical practice: a worldwide survey of experts.	/pubmed/21351210
34	Cervical cancer screening practices among university women	/pubmed/18811776
35	Tobacco Dependence Treatment Training Programs: An International Survey	/pubmed/26117835
36	Regional differences in symptomatic fever management among paediatricians in Switzerland: the results of a cross-sectional Web-based survey	/pubmed/22533367
37	Maternal perspectives on the use of probiotics in infants: a cross-sectional survey	/pubmed/25267264
38	A web-based survey of the relationship between buddhist religious practices, health, and psychological characteristics: research methods and preliminary results	/pubmed/19107601
39	Usage of social media and smartphone application in assessment of physical and psychological well-being of individuals in times of a major air pollution crisis	/pubmed/25098255
40	Subject knowledge in the health sciences library: an online survey of Canadian academic health sciences librarians	/pubmed/16239942
41	A survey in the hepatopancreatobiliary community on ways to enhance patient recovery	/pubmed/23134183
42	Antifungal prophylaxis in pediatric lung transplantation: an international multicenter survey	/pubmed/24802346
43	Home Literacy Environments of Young Children with Down Syndrome: Findings from a Web-based Survey	/pubmed/25249712
44	The FDP Faculty Burden Survey	/pubmed/20563268
45	Web-based survey on smoking cessation behaviors of current and former smokers in Japan	/pubmed/24960146
46	A students' survey of cultural competence as a basis for identifying gaps in the medical curriculum	/pubmed/25305069
47	A physician survey reveals differences in management of idiopathic pulmonary hemosiderosis	/pubmed/26289251
48	A web-based survey on mephedrone	/pubmed/21420252
49	Gender differences in leader and follower perceptions of social support in Antarctica.	/pubmed/15835048
50	Survey of substance use among high school students in Taipei: web-based questionnaire versus paper-and-pencil questionnaire	/pubmed/16182139
51	Implications of posttraumatic stress among military-affiliated and civilian students	/pubmed/23157198
52	Childhood abuse history is associated with the development of dyspepsia: a population-based survey in Japan	/pubmed/25416144
53	Psychosocial factors associated with adherence to non-insulin antidiabetes treatments	/pubmed/26615905
54	[Factors on the suicidal attempt by gender of middle and high school student]	/pubmed/22143214
55	Lifestyle interventions in primary health care: professional and organizational challenges	/pubmed/23722861
56	Practice patterns of Canadian Ophthalmological Society members in cataract surgery--2010 survey	/pubmed/21708080
57	A pilot survey of the impact of menstrual cycles on adolescent health	/pubmed/19780739
58	The current status of endoscopy in transsphenoidal surgery: an international survey	/pubmed/25535063
59	Quality of life of surgical oncology residents and fellows across Europe	/pubmed/24602714
60	A survey of the practice of after-hours and emergency endoscopy in Canada	/pubmed/23248785
61	Health related quality of life and parental perceptions of child vulnerability among parents of a child with juvenile idiopathic arthritis: results from a web-based survey	/pubmed/25120411
62	Resident knowledge of colorectal cancer screening assessed by web-based survey	/pubmed/24578753
63	Stress, Drugs, and Alcohol Use Among Health Care Professional Students: A Focus on Prescription Stimulants	/pubmed/25124376
64	A cross-sectional survey of experts' opinions about the relative effectiveness of tobacco control strategies for the general population versus disadvantaged groups: what do we choose in the absence of evidence?	/pubmed/24314097
65	Advances in ITP--therapy and quality of life--a patient survey	/pubmed/22096556
66	HPV vaccine decision-making and acceptance: does religion play a role?	/pubmed/22076049
67	Psychiatrists' view on the risk factors for aggressive behavior in psychotic patients.	/pubmed/23395838
68	A survey of hepatitis C treatment clinical practice patterns using the newly approved protease inhibitors	/pubmed/23470640
69	Relationship between coping with interpersonal stressors and depressive symptoms in the United States, Australia, and China: a focus on reassessing coping	/pubmed/25299135
70	To blind or not to blind? What authors and reviewers prefer	/pubmed/16925632
71	Blood glucose control in critically ill adults and children: a survey on stated practice	/pubmed/18339779
72	Nursing student's evaluation of a virtual classroom experience in support of their learning Bioscience	/pubmed/25219285
73	Rett syndrome and menstruation	/pubmed/22206685
74	The relationship between effortful control, current psychopathology and interpersonal difficulties in adulthood.	/pubmed/23332552
75	Vicious dogs: the antisocial behaviors and psychological characteristics of owners.	/pubmed/19302402
76	Blood donation: comparing individual characteristics, attitudes, and feelings of donors and nondonors	/pubmed/25120042
77	A survey of the current practice of the informed consent process in general surgery in the Netherlands	/pubmed/23336609
78	Risk and protective factors of same-sex intimate partner violence in Hong Kong	/pubmed/23295381
79	Predictors of hooking up sexual behaviors and emotional reactions among U.S. college students	/pubmed/21796484
80	Housing adaptations from the perspectives of Swedish occupational therapists	/pubmed/23095046
81	Prevention of HPV-related oral cancer: assessing dentists' readiness	/pubmed/24602857
82	African-American breast cancer survivors' preferences for various types of physical activity interventions: a Sisters Network Inc. web-based survey	/pubmed/24043292
83	Challenges for medical educators: results of a survey among members of the German Association for Medical Education	/pubmed/24062818
84	Reactions of young adult smokers to warning labels on cigarette packages	/pubmed/16704939
85	A web-based study of personality, psychopathology and substance use in twin, other relative and relationship pairs	/pubmed/19335183
86	Barriers for progress in salt reduction in the general population. An international study	/pubmed/23891557
87	Heat loss prevention in the delivery room for preterm infants: a national survey of newborn intensive care units	/pubmed/15931234
88	Sorrow, coping and resiliency: parents of children with cerebral palsy share their experiences.	/pubmed/23167453
89	Job satisfaction of program directors in radiology: a survey of current program directors.	/pubmed/23345342
90	GERD symptoms in the general population: prevalence and severity versus care-seeking patients.	/pubmed/24811245
91	Evaluating the invariance of the Multigroup Ethnic Identity Measure across foreign-born, second-generation and later-generation college students in the United States	/pubmed/26460665
92	Risk Factors of Internet Addiction among Internet Users: An Online Questionnaire Survey	/pubmed/26462196
93	Clinical and Imaging Follow-up Practices after Transarterial Therapy for Primary and Secondary Hepatic Malignancies: Results of an Online Survey	/pubmed/26432072
94	Self-care use patterns in the UK, US, Australia, and Japan: a multinational web-based survey	/pubmed/28462110
95	Factors Associated with Clinical Research Recruitment in a Pediatric Academic Medical Center--A Web-Based Survey	/pubmed/26473602
96	Factors Influencing Hematopoietic Stem Cell Donation Intention in Hong Kong: A Web-Based Survey	/pubmed/26447689
97	Attitudes and practice patterns for maintaining relative dose intensity of chemotherapy in outpatient clinics: results of a Japanese web-based survey	/pubmed/26438185
98	Practice Patterns Compared with Evidence-based Strategies for the Management of Androgen Deprivation Therapy-Induced Side Effects in Prostate Cancer Patients: Results of a European Web-based Survey	/pubmed/28723517
99	A Survey of Energy Drink Consumption Patterns Among College Students at a Mostly Hispanic University	/pubmed/28078169
100	Accelerating medical education: a survey of deans and program directors	/pubmed/28165939
101	The clinically-integrated randomized trial: proposed novel method for conducting large trials at low cost	/pubmed/19265515
102	The Prostate cancer Research International: Active Surveillance study	/pubmed/22453333
103	Internet-based motivation program for women with eating disorders: eating disorder pathology and depressive mood predict dropout	/pubmed/24686856
104	Patterns of research activity related to government policy: a UK web based survey	/pubmed/16243861
105	The relationship of weight-related attitudes with suicidal behaviors in Korean adolescents	/pubmed/20339366
106	Description and implementation of a quality control program in an imaging-based clinical trial	/pubmed/17111584
107	Moving a randomized clinical trial into an observational cohort	/pubmed/23064404
108	Body weight misperception patterns and their association with health-related factors among adolescents in South Korea	/pubmed/23512737
109	The effect of hyperactive bladder severity on healthcare utilization and labor productivity	/pubmed/24462234
110	[Effects of Sexual Intercourse on Suicidal Behaviors among Adolescents in South Korea]	/pubmed/25947180
111	HIV and hepatitis C virus testing delays at methadone clinics in Guangdong Province, China	/pubmed/23818964
112	Web-based investigation of multistate salmonellosis outbreak	/pubmed/15829202
113	A randomized controlled trial targeting alcohol use and sexual assault risk among college women at high risk for victimization	/pubmed/26408290
114	Web-based physiotherapy for people moderately affected with Multiple Sclerosis; quantitative and qualitative data from a randomized, controlled pilot study	/pubmed/24691218
115	Methodologic challenges of e-health research	/pubmed/17950867
116	Effect of telephone follow-up on retention and balance in an alcohol intervention trial	/pubmed/26844146
117	Use of a web forum and an online questionnaire in the detection and investigation of an outbreak	/pubmed/23569598
118	Web-based sex diaries and young adult men who have sex with men: assessing feasibility, reactivity, and data agreement	/pubmed/22926939
119	The relationship between parental marital status and suicidal ideation and attempts by gender in adolescents: results from a nationally representative Korean sample	/pubmed/24746529
120	Prevalence of Female Urinary Incontinence in the General Population According to Different Definitions and Study Designs	/pubmed/26259998
121	Web-Based Study of Risk Factors for Pain Exacerbation in Osteoarthritis of the Knee (SPARK-Web): Design and Rationale	/pubmed/26156210
122	Depressive symptoms before and after elective hysterectomy	/pubmed/22273413
123	Effective messages in vaccine promotion: a randomized trial	/pubmed/24590751
124	Differences in Lifestyles Including Physical Activity According to Sexual Orientation among Korean Adolescents	/pubmed/26060636
125	Sampling methods used in developed countries for behavioural surveillance among men who have sex with men	/pubmed/20614177
126	Use of an online community to develop patient-reported outcome instruments: the Multiple Sclerosis Treatment Adherence Questionnaire (MS-TAQ).	/pubmed/21266318
127	National differences in ulcerative colitis experience and management among patients from five European countries and Canada: an online survey.	/pubmed/22921464
128	Dental implantology education: a survey of opinion and experience of 106 general dental practitioners.	/pubmed/16990891
129	Socio-cultural influences on Chinese women's attendance for cervical screening.	/pubmed/15030441
130	Analysis of the 'Educational Climate' in Spanish Public Schools of Dentistry using the Dundee Ready Education Environment Measure: a multicenter study.	/pubmed/23815693
131	[New proposals for evaluating burnout. The specific evaluation of professional medical burnout].	/pubmed/17198606
132	Antimicrobial resistance among uropathogens causing cystitis in women.	/pubmed/21368330
133	Socioeconomic status and self-management in epilepsy: comparison of diverse clinical populations in Houston, Texas.	/pubmed/20884301
134	Severity of intimate partner violence and occurrence and frequency of police calls.	/pubmed/16940400
135	[Daily ailments among healthy, middle-aged adults--situation report and explanatory approaches].	/pubmed/22184804
136	Fatty acid intake and the risk of community-acquired pneumonia in U.S. women.	/pubmed/17236748
137	[SCL-90 test result on the left-behind children in rural area: a meta-analysis].	/pubmed/20459043
138	Patient-focussed outcomes in acromegaly.	/pubmed/24052243
139	Elements of external validity of tools for health: an intervention for construction laborers.	/pubmed/20569107
140	Adolescent chronic fatigue syndrome: prevalence, incidence, and morbidity.	/pubmed/21502228
141	A placebo-controlled, randomized trial of mesenchymal stem cells in COPD.	/pubmed/23172272
142	The prognosis of acute low back pain in primary care in the United States: a 2-year prospective cohort study.	/pubmed/22504516
143	Effectiveness of radiation synovectomy with Yttrium-90 and Samarium-153 particulate hydroxyapatite in rheumatoid arthritis patients with knee synovitis: a controlled, randomized, double-blinded trial.	/pubmed/21120562
144	[Development of the Japanese version of the Values In Action Inventory of Strengths (VIA-IS)].	/pubmed/16447695
145	Development and validation of a 15-item lifestyle screening for community-dwelling older adults.	/pubmed/23106999
146	An evaluation of a DVD trigger based assessment of communication and care delivery skills.	/pubmed/18986740
147	Teaching clinical skills through videotape review: a randomized trial of group versus individual reviews.	/pubmed/16626265
148	Emotional reactivity assessment of healthy elderly with an emotion-induction procedure.	/pubmed/23316739
149	Effect of abiraterone acetate on fatigue in patients with metastatic castration-resistant prostate cancer after docetaxel chemotherapy.	/pubmed/23152362
150	Use of fertility drugs and risk of endometrial cancer in an Italian case-control study.	/pubmed/20634699
151	Abuse history and premenstrual symptomatology: assessing the mediating role of perceived stress.	/pubmed/17668848
152	Sleep-wake cycle disturbances in protein-energy malnutrition: effect of nutritional rehabilitation.	/pubmed/17687837
153	Anxiety disorders and the quality of relationships with friends, relatives, and romantic partners.	/pubmed/18512452
154	Prevalence of HIV infection and predictors for syphilis infection among female sex workers in southern China.	/pubmed/18581612
155	[Development of the CAT-Health, the first adaptive computerized test (CAT) for the evaluation health-related quality of life in Spain].	/pubmed/18714613
156	Sorrow, coping and resiliency: parents of children with cerebral palsy share their experiences.	/pubmed/18812312
157	Indoor air pollution and respiratory function of children in Ashok Vihar, Delhi: an exposure-response study.	/pubmed/19017584
158	Analysis of an online match discussion board: improving the otolaryngology-head and neck surgery match	/pubmed/19124297
159	Assessing Pictograph Recognition: A Comparison of Crowdsourcing and Traditional Survey Approaches	/pubmed/19323011
160	Back disorders and lumbar load in nursing staff in geriatric care: a comparison of home-based care and nursing homes	/pubmed/19560172
161	Barriers in the implementation of the Resuscitation Guidelines: European survey of defibrillation techniques	/pubmed/19685978
162	[Bayesian network as a tool to study health behaviors of students from selected schools of Suwalki, Bialystok and Grodno]	/pubmed/19729378
163	Bedtime procrastination: introducing a new area of procrastination	/pubmed/19828057
164	Can social support work virtually? Evaluation of rheumatoid arthritis patients' experiences with an interactive online tool	/pubmed/19882433
165	Communication technology use and mHealth acceptance among HIV-infected men who have sex with men in Peru: implications for HIV prevention and treatment	/pubmed/20003284
166	A comparison of institutional review board professionals' and patients' views on consent for research on medical practices	/pubmed/20051594
167	Construct validity and impact of mode of administration of the PedsQL among a pediatric injury population	/pubmed/20096656
168	A cross-sectional online survey of compulsive internet use and mental health of young adults in Malaysia	/pubmed/20473762
169	Can we improve on 'take two pills and call me in the morning'?	/pubmed/20543340
170	Development and Validation of the Bicultural Youth Acculturation Questionnaire	/pubmed/20864285
171	Diagnostic and ethical challenges in disorders of consciousness and locked-in syndrome: a survey of German neurologists	/pubmed/21070244
172	eHealth trends in Europe 2005-2007: a population-based survey	/pubmed/21352516
173	Embedded librarian within an online health informatics graduate research course: a case study	/pubmed/21502466
174	Ethnic and racial differences in body size perception and satisfaction	/pubmed/21800049
175	Evaluation of immunization coverage within the Expanded Program on Immunization in Kita Circle, Mali: a cross-sectional survey	/pubmed/21835899
176	Examining differential responses of youth with and without autism on a measure of everyday activity performance	/pubmed/21915162
177	Examining the medical blogosphere: an online survey of medical bloggers	/pubmed/21915162
178	An exploratory pilot study of mechanisms of action within normative feedback for adult drinkers	/pubmed/22407274
179	Factors associated with unprotected anal sex with multiple non-steady partners in the past 12 months: results from the European Men-Who-Have-Sex-With-Men Internet Survey (EMIS 2010)	/pubmed/22461341
180	HIV testing among social media-using Peruvian men who have sex with men: correlates and social context	/pubmed/23033057
181	How green is my operation theater?	/pubmed/23069740
182	Incorporating CanMEDS and subspecialty training into paediatric residency programs: Why are we still deficient?	/pubmed/23167453
183	Incremental costs associated with physician and pharmacist collaboration to improve blood pressure control	/pubmed/23277759
184	Innovations in scholarly communication - global survey on research tool usage	/pubmed/23277763
185	Mentoring practices in radiologic science education	/pubmed/23307525
186	Metaboli-Net: online groupware system providing counseling guidance for patients with metabolic syndrome	/pubmed/23421062
187	Multidisciplinary Comprehensive Care for Early Recommencement of Oral Intake in Older Adults With Severe Pneumonia	/pubmed/23533087
188	Multiple warty dyskeratomas on the scalp	/pubmed/23744865
189	Needs assessment of school and community physical activity opportunities in rural West Virginia: the McDowell CHOICES planning effort	/pubmed/23753094
190	Online problem-solving therapy for executive dysfunction after child traumatic brain injury	/pubmed/23803299
191	Oral health content of early education and child care regulations and standards	/pubmed/24053382
192	Ovarian reserve screening before contraception?	/pubmed/24070162
193	[Parents of multiple births after assisted conception]	/pubmed/24119427
194	A Patient-Centered Approach to Informed Consent: Results from a Survey and Randomized Trial	/pubmed/24135131
195	Patients' awareness of postoperative adhesions: results from a multi-centre study and online survey	/pubmed/24431134
196	Perceived barriers to online education by radiologic science educators	/pubmed/24460002
197	Perceptions about energy drinks are associated with energy drink intake among U.S. youth	/pubmed/24528264
198	Pet dogs as attachment figures for adult owners	/pubmed/24588069
199	Piloting online WellnessRx learning modules: demonstration of developmental evaluation	/pubmed/24622902
200	Political advocacy and practice barriers: a survey of Florida APRNs	/pubmed/24643694
201	The positive influence of methotrexate on the mortality of patients with rheumatoid arthritis is partly independent of its effect on disease activity: results of a re-evaluation 18 years after baseline	/pubmed/24696631
202	Practice patterns after tracheotomy in infants younger than 2 years	/pubmed/24717461
203	Prevalence of traumatic brain injury and access to services in an undergraduate population: a pilot study	/pubmed/24773941
204	Professional values: the case for RN-BSN completion education	/pubmed/24806051
205	Psychosocial predictors of human papillomavirus vaccination intentions for young women 18 to 26: religiosity, morality, promiscuity, and cancer worry	/pubmed/24865186
206	Psychotropic Drug Use in Recreational Scuba Divers and its Effect on Severe Narcosis	/pubmed/24911654
207	The quality and impact of computer supported collaborative learning (CSCL) in radiology case-based learning	/pubmed/24921083
208	The Rare Diseases Clinical Research Network's organization and approach to observational research and health outcomes research	/pubmed/24994989
209	Rationing cancer care: a survey among the members of the german society of hematology and oncology	/pubmed/25029976
210	Real-world patient-reported rates of non-severe hypoglycaemic events in Germany	/pubmed/25166512
211	Referrer and service provider beliefs and attitudes towards rehabilitation in the home; factors related to utilisation of Early Supported Discharge	/pubmed/25285464
212	[Registries of the German Society for Orthopaedics and Trauma : Overview and perspectives of the DGU and DGOOC registries]	/pubmed/25422607
213	Response to methotrexate predicts long-term patient-related outcomes in rheumatoid arthritis	/pubmed/25424761
214	Responses to Medical Students' Frequently Asked Questions About Family Medicine	/pubmed/25550223
215	RESULTS OF THE MEGAVERTEBRATE ANALGESIA SURVEY: ELEPHANTS AND RHINO	/pubmed/25648488
216	Retention of autobiographical memories: an Internet-based diary study	/pubmed/25685108
217	Rural and urban supported employment programs in the Veterans Health Administration: Comparison of barriers and facilitators to vocational achievement for veterans experiencing mental illnesses	/pubmed/25729452
218	Scaling-up undergraduate medical education: enabling virtual mobility by online elective courses	/pubmed/25736183
219	Sedation, sleep promotion, and delirium screening practices in the care of mechanically ventilated children: a wake-up call for the pediatric critical care community*	/pubmed/25819630
220	Selecting the best and brightest: A comparison of residency match processes in the United States and Canada	/pubmed/25879471
221	Self-reported advertising exposure to sugar-sweetened beverages among US youth	/pubmed/26063170
222	Situation of young radiation oncologists, medical physicists and radiation biologists in German-speaking countries : Results from a web-based survey of the Young DEGRO working group	/pubmed/26252664
223	Spinal Cord Injury-Assessing Tolerability and Use of Combined Rehabilitation and NeuroAiD (SATURN Study): Protocol of An Exploratory Study In Assessing the Safety and Efficacy of NeuroAiD Amongst People Who Sustain Severe Spinal Cord Injury	/pubmed/26261761
224	Strategies to address participant misrepresentation for eligibility in Web-based research	/pubmed/26397842
225	Study protocol for valuing EQ-5D-3L and EORTC-8D health states in a representative population sample in Sri Lanka	/pubmed/26436980
226	Successful treatment with tocilizumab every 4 weeks of a low disease activity group who achieve a drug-free remission in patients with systemic-onset juvenile idiopathic arthritis	/pubmed/26556937
227	Survey of bereavement practices of cancer care and palliative care physicians in the Pacific Northwest United States	/pubmed/26665135
228	Survey of the therapeutic approach and efficacy of pentosan polysulfate for the prevention and treatment of equine osteoarthritis in veterinary practice in Australia	/pubmed/26678085
229	Systemic biomarkers in exacerbations of COPD: the evolving clinical challenge	/pubmed/26769790
230	The translucent cadaver: a follow-up study to gauge the efficacy of implementing changes suggested by students	/pubmed/26770793
231	Trends in patient information preferences and acquisition	/pubmed/26781647
232	Understanding the role of the healthcare professional in patient self-management of allergic rhinitis	/pubmed/26920753
233	Unilateral hyperkeratotic plaques along blaschko lines	/pubmed/26964877
234	Unpopular, overweight, and socially inept: reconsidering the stereotype of online gamers	/pubmed/26969512
235	[Unscheduled pediatrician office visits: A national survey]	/pubmed/27010292
236	US oocyte donors: a retrospective study of medical and psychosocial issues	/pubmed/27054902
237	Use of clinical practice guidelines and factors related to their uptake: a survey of health professionals in Spain	/pubmed/27140820
238	[Use of magnetic resonance imaging in orthopaedic trauma surgery: global needs analysis]	/pubmed/27174132
239	Using a Delphi process to define priorities for prison health research in Canada	/pubmed/27257125
240	Using online crowdsourcing to understand young adult attitudes toward expert-authored messages aimed at reducing hazardous alcohol consumption and to collect peer-authored messages	/pubmed/27298211
241	Using Visual Analogue Scales in eHealth: Non-Response Effects in a Lifestyle Intervention	/pubmed/27334562
242	Utilization and perceived problems of online medical resources and search tools among different groups of European physicians	/pubmed/27338988
243	Variation in the Contents of Sepsis Bundles and Quality Measures. A Systematic Review	/pubmed/27343188
244	Waterpipe and Cigarette Smoking among University Students in the Western Cape, South Africa	/pubmed/27366638
245	A Web-Based and Mobile Health Social Support Intervention to Promote Adherence to Inhaled Asthma Medications: Randomized Controlled Trial	/pubmed/27429740
246	Written online situational feedback via mobile phone to support self-management of chronic widespread pain: a usability study of a Web-based intervention	/pubmed/27668440
247	Zombie Apocalypse: Can the Undead Teach the Living How to Survive an Emergency?	/pubmed/27919862
248	An Internet-based intervention for eating disorders consisting of automated computer-tailored feedback with or without supplemented frequent or infrequent support from a coach: study protocol for a randomized controlled trial.	/pubmed/28249344
249	Assessing drivers of export orientation in the subsea oil and gas industry.	/pubmed/9499610
250	Subjective health status and health-related quality of life among women with Recurrent Vulvovaginal Candidosis (RVVC) in Europe and the USA.
