# Supplementary material for: Quality of reporting web-based and non-web-based survey studies: What authors, reviewers and consumers should consider
Source: PLoS One. 2018 Jun 18;13(6):e0194239. doi: 10.1371/journal.pone.0194239 (PMC6005542; doi:10.1371/journal.pone.0194239)
Supplement: S3 File — (XLSX) [file pone.0194239.s003.xlsx]

## Sheet: Surge 
Article Number	Article ID		Publication type		study design	Survey-based??	Languague	Survey Reporting GuidelinE (SURGE) from paper published in plos one .......will used for quality of non web survey
	ID	Title						Title and Abstract	Introduction		Methods (Research Tool)						methods (Sample Selection)			survey administration				Analysis					Results					Discussion
								design of study stated	Background provided	Purpose/aim of paper explicitly stated	Description of the questionnaire	Existing tool, psychometric properties presented	Existing tool, references to original work provided	New tool, procedures to develop and pre-test provided	New tool, reliability and validity reported	Description of the scoring procedures provided	Description of survey population and sample frame	Description of representativeness of the sample	Sample size calculation or rationale/justification presented	Mode of administration	Information on the type and number of contacts provided	Information on financial incentives provided	Description of who approached potential participants	Method of data analysis described	Method for analysis of nonresponse error provided	Method for calculating response rate provided	Definitions for complete versus partial completions provided	Methods for handling item missing data provided	Response rate reported	All respondents accounted for	Information on how non-respondents differ from respondents provided	Results clearly presented	Results address objectives	Results summarized study objectives	Strengths of the study stated	Limitations of the study stated	Generalisability of results discussed	Study funding reported	Research Ethics Board (REB) review reported	Subject consent procedures reported
								Is the word 'questionnaire' or 'survey' stated in the title and/or abstract?	articles presented a background to their research	articles identifed a specific purpose, aim, goal, or objective of the study.	provide access to the questionnaire items used in the study in either the article, appendices, or an online supplement.	existing tool = ( the Questionnaire was made by others and they just use it ) and psychometric properities = (reliability and validity of the existing questionnaire)	if they did reference to existinig tool (questionnaire)	studies that developed a novel new questionnaire clearly describe the development process and/or describe the methods used to pre-test the tool = they mentioned the steps and how did they build that new questionnaire	studies reported reliability and validity	papers which used survey instruments that required scoring, did they provide a description of the scoring procedures or not ??	Survey population = the main target of the study , sample frame = the methods they used to reach this target. For example: if a study wants to detect prevalence of hypertension in elderly above 65 years old, so they went to 10 elderly care centers and randomly taken 50 old man from the registery of each of those centers. then our survey population is the elderly above 65 and sample frame is the 1…	description if the sample will represent the whole population wanted or not	did they mentione why they chose their size number to be ( any number ) . or did they give out the formula to calculate the size of the sample	in-person, mail, internet, or a combination of these	the type (i.e. phone, e-mail, postal mail) , number of contact (how many times they tried to contact them )	did they mention whether they used money or not to convince people to participate in the study ??	description of who was identified as the organization/group urging potential research subjects for their participation in the survey= did they mention the group giving money for participants to enter the study or the group who convinced them to participate and explained the study to them.	a description of the variables that were analysed, how they were manipulated, and the statistical methods used	.		a definition or cut-off limit for partial completion of questionnaires.	.	information was provided on the definition of the rate or how it was calculated,,,,,,,partial information (e.g., response rates were reported for only part of the data, or some information was reported but not a response rate),	report the sample disposition (i.e., describing the number of complete and partial returned questionnaires according to the number of potential participants known to be eligible, of unknown eligibility, or known to be ineligible)							include any discussion of the generalisability of their results.				Total
								mentioned in Both title and abstract=2 , Either title or abstract=1 ,not stated in tiltle or abstract =0	yes =1 ,,,no =0	yes =1 ,,,no =0	Questionnaire provided =3 ,Core questions provided=2 ,,One complete question provided=1 ,Questions not provided =0	yes=2, no=1, not applicable=0	yes=2, no=1, not applicable=0	yes=2, no=1, not applicable=0	both =4 ,reliablity only =3 validity only =2 neither=1, not applicable=0	yes=2, no=1, not applicable=0	both =3 ,survey population only =2 ,sample frame only =1 ,neither =0	yes =1,no=0	yes=1, no =0	in person interview =4,,, telephone interview =3,,,,,, Mail =2,,,, Mixed=1 ,,,,,Not explicitly stated =0	Type and number =2,,,,,, type only =1,,,,,, no information =0	yes =1 ,,no =0	yes=1 ,,,no =0	adequate=2 ,,inadequate =1 ,No description =0	yes=1 ,no =0	yes=1 ,no =0	yes=1 ,no =0	yes=1 ,no =0	Yes, defined =3 ,,Yes,but not defined =2 ,,Partial information =1,,No information =0	yes =1 ,,no =0	Yes =2,,,issue addressed=1,,,,No information =0	Yes – complete =2,,,,,Yes – partial =1,,,,no=0	yes=1 ,,,no = 0	yes=1 ,,,no = 0	yes=1 ,,,no = 0	yes=1 ,,,no = 0	yes=1 ,,,no = 0	yes=1 ,,,no = 0	yes=2,,,,Reported REB exempt=1 ,,,no = 0	yes=2 ,,,,,Reported waiver of informed consent =1,,,,,no = 0
1	32	Major inter-laboratory variations in PSA testing practices: results from national surveys in Ireland in 2006 and 2007.	original article		cross sectional survey	1	English	2	1	1	2	1	1	1	1	0	3	1	1	2	2	1	0	2	0	1	0	0	3	1	0	2	1	1	1	1	0	1	0	0	34
2	468	CFTR mutations in Turkish and North African cystic fibrosis patients in Europe: implications for screening.	original article		cross sectional survey	1	English	1	1	1	0	1	1	1	1	0	3	1	1	2	2	0	0	1	0	1	0	0	3	1	0	2	1	1	1	1	1	1	2	0	32
3	669	Lifetime history of abuse, suffering and psychological health.	original article		cross sectional survey	1	English	1	1	1	2	2	2	1	1	2	3	1	0	3	2	0	0	2	0	1	0	0	3	1	0	2	1	1	0	1	0	1	2	0	37
4	1101	Are national guidelines for total hip replacement in the UK reflected in practice?	original article		cross sectional survey	1	English	1	1	1	3	1	1	0	0	1	3	0	0	2	1	0	0	0	0	1	0	0	3	1	0	2	1	1	1	0	0	0	0	0	25
5	1405	VALIDATION OF A RATIO SCALE FOR FAMILY NEEDS AT AN INTENSIVE CARE UNIT	original article		cross sectional survey	1	English	0	1	1	3	1	1	1	2	2	3	0	0	4	0	0	0	2	0	0	0	0	0	0	0	2	1	1	0	0	0	0	2	2	29
6	1491	Engaging community in the quality of hypertension care project with Hmong Americans.	original article		cross sectional survey	1	English	1	1	1	3	1	1	2	4	1	3	1	0	4	0	1	1	2	0	0	0	1	1	0	0	1	1	1	1	0	0	1	2	0	36
7	1508	A brief inpatient measure of global psychiatric symptom severity: initial validation of the Brief Symptom Measure-25 for an adolescent inpatient sample.	original article		cross sectional survey	1	English	0	1	1	3	2	2	2	1	2	3	1	0	4	1	0	0	2	0	0	0	0	0	0	0	2	1	1	1	1	1	1	2	2	37
8	1909	Occupational injuries of immigrant and Finnish bus drivers.	original article		cross sectional survey	1	English	1	1	1	1	0	0	1	1	0	3	0	0	3	1	0	0	2	0	1	0	0	3	1	0	2	1	1	0	0	0	1	0	0	25
9	2546	Treatment of pandemic influenza A (H1N1) 2009-associated encephalopathy in children.	original article		cross sectional survey	1	English	1	1	1	0	1	1	1	1	1	1	0	0	4	0	0	0	2	0	0	0	0	0	0	0	2	1	1	0	0	0	1	0	0	20
10	2560	Nursing students' satisfaction with supervision from preceptors and teachers during clinical practice.	original article		cross sectional survey	1	English	1	1	1	3	2	2	1	1	2	3	1	1	4	2	0	0	2	0	0	0	1	3	1	0	2	1	1	0	1	0	0	2	2	41
11	2673	The role of patients in designing health information systems: the case of applying simulation techniques to design an electronic patient record (EPR) interface.	original article		cross sectional survey	1	English	0	1	1	3	0	0	1	1	1	3	1	0	2	2	0	1	0	0	0	0	0	3	1	2	2	1	1	0	1	1	0	0	0	29
12	2765	A psychometric analysis of the Epworth Sleepiness Scale.	original article		cross sectional survey	1	English	1	1	1	3	2	2	2	1	2	3	1	1	0	1	0	1	2	0	0	0	0	0	0	0	2	1	1	1	0	1	0	0	2	32
13	2859	Relationship between serum sex hormones levels and degree of benign prostate hyperplasia in Chinese aging men.	original article		cross sectional survey	1	English	1	1	1	2	2	2	1	1	2	3	0	0	0	0	0	0	2	0	0	0	0	0	1	0	2	1	1	1	1	0	1	2	2	30
14	3848	Quality of Life as reported by school children and their parents: a cross-sectional survey.	original article		cross sectional survey	1	English	2	1	1	2	2	2	0	0	2	3	1	1	4	1	0	1	2	0	1	0	1	2	1	0	2	1	1	0	1	0	1	2	2	40
15	4605	High-tech' home care: overview of professional care in patients on home parenteral nutrition and implications for nursing care.	original article		cross sectional survey	1	English	1	1	1	2	1	1	0	0	1	3	0	0	1	1	0	0	2	0	0	0	0	2	1	0	2	1	1	0	1	0	0	0	2	25
16	4976	[The hemodialysed patient and his/her family caregiver. Comparison of perceptions of the chronic illness].	original article		cross sectional survey	1	Italian	1	1	1	2	0	0	2	1	2	3	0	0	4	0	0	0	2	0	0	0	0	0	0	0	1	1	1	0	0	1	0	0	0	23
17	5139	Child maltreatment and perceived family environment as risk factors for adult rape: is child sexual abuse the most salient experience?	original article		cross sectional survey	1	English	1	1	1	1	2	2	0	0	2	3	1	0	4	0	1	1	2	0	0	0	0	1	0	0	2	1	1	0	1	1	1	2	2	34
18	5177	Teaching hematology to second year medical students: results of a national survey of hematology course directors	original article		cross sectional survey	1	English	2	1	1	0	0	0	1	1	1	3	0	0	2	1	0	1	0	0	0	0	0	1	1	0	2	1	1	0	1	0	0	0	0	21
19	5241	Midwife interactions with birth support people in Melbourne, Australia.	original article		cross sectional survey	1	English	0	1	1	2	1	1	1	1	1	3	0	0	2	0	0	1	2	0	0	0	0	0	1	0	1	1	1	0	1	0	1	2	2	27
20	5279	Clinical and psychosocial functioning in adolescents and young adults with anorectal malformations and chronic idiopathic constipation.	original article		cross sectional survey	1	English	0	1	1	0	2	2	1	1	2	3	1	0	4	2	0	0	2	0	0	0	0	1	1	0	2	1	1	0	1	1	0	2	0	32
21	5297	A comparison of voluntary counseling and testing uptake between a China CARES county and a county not designated for the china CARES program.	original article		cross sectional survey	1	English	0	1	1	3	0	0	1	1	2	3	1	1	4	2	1	0	2	0	0	0	0	3	0	0	2	1	1	0	1	0	1	2	0	34
22	5316	Psychopathology, social adjustment and personality correlates of schizotypy clusters in a large nonclinical sample.	original article		cross sectional survey	1	English	0	1	1	0	2	2	2	1	1	3	1	0	4	0	0	0	2	0	0	0	0	0	0	0	2	1	1	1	0	0	1	0	0	26
23	5347	Catastrophizing and perceived partner responses to pain.	original article		cross sectional survey	1	English	0	1	1	0	2	2	0	0	2	3	0	1	4	0	0	0	2	0	0	0	0	0	0	0	1	1	1	0	1	0	0	0	0	22
24	5356	Health-related quality of life of child and adolescent retinoblastoma survivors in the Netherlands.	original article		cross sectional survey	1	English	1	1	1	1	2	2	0	0	1	3	1	0	3	0	1	0	2	0	0	0	0	1	1	1	2	1	1	0	1	1	1	2	2	33
25	5432	Evaluation of child deaths registration in a Jordanian community.	original article		cross sectional survey	1	English	1	1	1	2	0	0	1	1	1	3	1	1	4	1	0	0	2	0	0	0	0	0	0	0	2	1	1	0	1	1	0	0	0	26
26	5456	Women's intimate partner violence perpetration during pregnancy and postpartum.	original article		cross sectional survey	1	English	1	1	1	0	2	2	0	0	2	3	0	0	4	0	1	0	2	0	0	0	0	0	0	0	2	1	1	0	1	1	1	2	2	30
27	5518	Developmental enamel defects and their impact on child oral health-related quality of life.	original article		cross sectional survey	1	English	1	1	1	0	0	0	1	1	2	3	1	1	0	0	0	0	2	0	1	0	0	3	1	2	2	1	1	1	1	1	0	2	2	32
28	5546	Gender differences in the association between substance use and elevated depressive symptoms in a general adolescent population.	original article		cross sectional survey	1	English	1	1	1	0	2	2	0	0	1	3	0	1	0	0	0	1	2	0	0	0	0	3	0	0	2	1	1	1	1	0	1	0	0	25
29	5645	Understanding the educational value of first-year medical students' patient encounter data	original article		cross sectional survey	1	English	1	1	1	2	0	0	2	1	0	3	1	0	2	2	0	0	1	0	0	0	0	3	0	0	2	1	1	1	1	1	1	2	1	31
30	5659	Breech delivery--what influences on the mother's choice?	original article		cross sectional survey	1	English	1	1	1	2	0	0	1	1	1	3	0	0	2	2	0	0	2	0	0	0	0	0	0	0	2	1	1	1	1	0	0	2	2	27
31	5908	Performance of methicillin-resistant Staphylococcus aureus protocols in Dutch hospitals.	original article		cross sectional survey	1	English	1	1	1	2	0	0	1	1	2	3	0	0	2	0	0	1	2	0	0	0	0	0	1	0	2	1	1	0	0	0	0	0	0	22
32	6435	Model for investigating the benefits of clinical supervision in psychiatric nursing: a survey study.	original article		cross sectional survey	1	English	1	1	1	2	2	2	2	1	2	3	0	0	1	0	0	1	2	1	1	1	1	3	1	2	2	1	1	0	1	0	1	2	0	39
33	6456	Intercultural palliative care: do we need cultural competence?	original article		cross sectional survey	1	English	0	1	1	0	1	1	0	0	1	3	0	1	4	1	0	0	0	0	0	0	0	0	0	0	2	1	1	0	1	1	1	2	0	23
34	6564	Adolescents' support for smoke-free public settings: the roles of social norms and beliefs about exposure to secondhand smoke.	original article		cross sectional survey	1	English	0	1	1	2	0	0	1	3	2	3	0	0	4	0	0	0	2	0	1	0	0	3	0	0	2	1	1	0	0	0	1	0	2	30
35	7495	Early post-stroke cognition in stroke rehabilitation patients predicts functional outcome at 13 months.	original article		cross sectional survey	1	English	0	1	1	0	2	2	1	1	2	3	1	0	4	0	0	0	2	0	0	0	0	1	0	2	2	1	1	1	1	0	1	2	2	34
36	7518	Job satisfaction of nurses with multicultural backgrounds: a questionnaire survey in Kuwait.	original article		cross sectional survey	1	English	2	1	1	2	2	2	0	0	2	3	0	1	4	0	0	0	2	0	0	0	0	2	0	0	2	1	1	0	0	1	0	1	0	30
37	7613	The alliance in couple therapy: Partner influence, early change, and alliance patterns in a naturalistic sample.	original article		cross sectional survey	1	English	0	1	1	2	2	2	0	0	2	3	1	0	0	2	0	0	2	0	0	0	0	1	1	0	2	1	1	1	1	0	0	2	2	30
38	7640	[Prevalence of use of hormone replacement therapy in women participating in a breast cancer screening program].	original article		cross sectional survey	1	Spanish	1	1	1	0	1	1	1	1	1	3	0	0	0	0	0	0	2	0	0	0	0	0	1	2	2	1	1	0	1	1	0	0	0	22
39	7713	Validation of a novel non-biological bench model for the training of percutaneous renal access.	original article		cross sectional survey	1	English	1	1	1	2	0	0	1	1	2	2	0	0	0	0	0	1	2	0	1	0	0	1	1	0	2	1	1	1	1	0	0	0	0	23
40	8676	Atopic dermatitis and indoor use of energy sources in cooking and heating appliances.	original article		cross sectional survey	1	English	1	1	1	2	2	2	1	1	1	3	0	0	0	0	0	0	2	0	0	0	0	0	0	0	2	1	1	0	1	0	0	2	2	26
41	8807	Acceptable terminology and subgroups in schizophrenia: an exploratory study.	original article		cross sectional survey	1	English	0	1	1	0	0	0	1	1	1	3	0	0	4	0	0	1	2	0	0	0	0	1	1	0	2	1	1	0	1	0	0	2	0	24
42	8908	Physical activity is related to the structural integrity of cerebral white matter.	original article		cross sectional survey	1	English	1	1	1	0	2	2	1	1	2	3	0	1	0	0	0	0	2	0	1	0	0	3	0	0	2	1	1	1	1	1	1	2	2	33
43	9065	Accuracy of self-reported personal history of cancer in an outpatient breast center.	original article		cross sectional survey	1	English	1	1	1	0	1	1	0	0	1	3	0	1	4	0	0	0	1	0	0	0	1	0	1	2	2	1	1	1	0	0	0	2	0	26
44	9171	The assessment of infection control in dental practices in the municipality of SÃ£o Paulo.	original article		cross sectional survey	1	English	1	1	1	0	0	0	1	2	1	3	0	1	4	2	0	0	0	0	1	1	0	3	1	0	2	1	1	0	0	0	0	2	2	31
45	9234	An observational cross-sectional survey of rosacea: clinical associations and progression between subtypes.	original article		cross sectional survey	1	English	2	1	1	2	0	0	1	1	0	3	0	0	4	0	0	0	1	0	0	0	0	0	0	0	2	1	1	1	1	0	1	2	2	27
46	9430	[Periodontal health status assessed by community periodontal index and related factors in adult population of Beijing urban community].	original article		cross sectional survey	1	Chinese	0	1	1	0	1	1	1	1	1	3	1	1	4	0	0	1	2	0	0	0	0	0	0	0	2	1	1	0	0	0	1	0	2	26
47	9999	Assessing responsiveness of cancer-related fatigue instruments: distribution-based and individual anchor-based methods.	original article		cross sectional survey	1	English	1	1	1	0	2	2	1	1	2	3	0	0	1	2	0	0	2	1	1	1	1	3	1	2	2	1	1	0	1	1	0	2	0	37
48	11779	Community participation patterns among preschool-aged children who have received Part C early intervention services.	original article		cross sectional survey	1	English	1	1	1	2	0	0	1	1	1	3	1	0	1	1	0	0	2	0	0	0	1	1	1	0	2	1	1	1	1	0	1	0	2	28
49	13011	Maternal concerns during early parenthood.	original article		cross sectional survey	1	English	1	1	1	0	2	2	2	2	2	3	1	0	0	1	0	0	1	0	0	0	0	1	1	0	2	1	1	0	1	1	1	2	0	30
50	13049	Anxiety sensitivity: association with intensity of retrospectively-rated smoking-related withdrawal symptoms and motivation to quit.	original article		cross sectional survey	1	English	1	1	1	0	2	2	2	1	2	3	0	0	2	1	1	0	1	0	0	0	0	0	1	0	2	1	1	0	0	0	1	0	2	28
51	13138	Behavioral risk factors and prevalence of HIV and other STIs among female sex workers in Tirana, Albania.	original article		cross sectional survey	1	English	1	1	1	0	1	2	0	0	0	3	0	0	0	0	0	0	0	0	0	0	0	1	1	0	1	1	1	0	0	0	0	0	0	14
52	13474	Translation, cross-cultural adaptation, reliability, and validity of the German version of the Coping Strategies Questionnaire (CSQ-D).	original article		cross sectional survey	1	English	2	1	1	3	2	2	0	0	2	3	0	1	0	1	0	0	2	0	1	0	0	1	0	0	2	1	1	0	1	1	0	2	2	32
53	13839	Increased financial burden among patients with chronic myelogenous leukaemia receiving imatinib in Japan: a retrospective survey.	original article		cross sectional survey	1	English	2	1	1	3	0	0	1	1	1	3	0	0	1	1	0	0	2	0	1	0	0	3	1	0	2	1	1	1	1	0	1	2	0	31
54	14094	State prison mental heath services recipients perception of care survey.	original article		cross sectional survey	1	English	2	1	1	2	1	2	0	0	2	3	1	0	4	0	0	0	1	0	0	0	0	1	1	0	2	1	1	0	1	0	0	2	0	29
55	19825	Pain, problem drug use history, and aberrant analgesic use behaviors in persons living with HIV.	original article		cross sectional survey	1	English	0	1	1	2	2	2	0	0	2	3	1	1	4	0	0	0	2	0	0	0	0	3	0	0	2	1	1	0	1	0	1	2	2	34
56	20355	Intra-abdominal adhesion formation: does surgical approach matter? Questionnaire survey of South Asian surgeons and literature review.	original article		cross sectional survey	1	English	2	1	1	0	2	2	0	0	2	3	0	0	4	1	0	1	2	0	0	0	0	3	1	0	2	1	1	0	1	0	0	2	0	32
57	24634	The relationship of posttraumatic growth to peritraumatic reactions and posttraumatic stress symptoms among Sri Lankan university students.	original article		cross sectional survey	1	English	0	1	1	0	2	2	0	0	2	3	0	0	0	0	0	1	2	0	0	0	0	0	0	0	2	1	1	1	1	1	0	2	2	25
58	45345	Sun exposure, vitamin D intake and progression to disability among veterans with progressive multiple sclerosis.	original article		cross sectional survey	1	1	1	1	1	1	2	2	2	2	2	0	1	1	1	1	1	1	1	1	1	1	1	0	1	1	1	1	1	1	1	0	1	2	0	35
59	49998	Chemotherapy-related cognitive impairment: the breast cancer experience.	original article		cross sectional survey	1	1	1	1	1	1	2	2	2	2	2	0	1	1	1	1	1	1	1	1	1	1	1	0	1	1	1	1	1	1	1	0	0	2	2	36
60	56766	Spider phobia is associated with decreased left amygdala volume: a cross-sectional study.	original article		cross sectional survey	1	1	1	1	1	1	2	2	2	2	2	0	1	1	1	1	1	1	1	1	1	1	1	0	1	1	1	1	1	1	1	1	1	2	2	38
61	65432	The prevalence of subclinical eating disorders among male cyclists.	original article		cross sectional survey	1	1	1	1	1	1	2	2	2	2	2	0	1	1	1	1	1	1	1	1	1	1	1	0	1	1	1	1	1	1	1	0	0	2	2	36
62	65665	The structure of coping among older adults living with HIV/AIDS and depressive symptoms.	original article		cross sectional survey	1	1	1	1	1	1	2	2	2	2	2	0	1	1	1	1	1	1	1	1	1	1	1	0	1	1	1	1	1	1	1	1	1	0	2	36
63	70098	Assessing cognition in elderly patients presenting to the emergency department.	original article		cross sectional survey	1	1	1	1	1	1	2	2	2	2	2	0	1	1	1	1	1	1	1	1	1	1	1	0	1	1	1	1	1	1	1	0	0	0	0	32
64	78799	Traumatic events and mental health in civilian primary care: implications for training and practice.	original article		cross sectional survey	1	1	1	1	1	1	2	2	2	2	2	0	1	1	1	1	1	1	1	1	1	1	1	0	1	1	1	1	1	1	1	1	1	2	2	38
65	89900	Do health workers' preferences influence their practices? Assessment of providers' attitude and personal use of new treatment recommendations for management of uncomplicated malaria, Tanzania.	original article		cross sectional survey	1	1	1	1	1	1	2	2	2	2	2	0	1	1	1	1	1	1	1	1	1	1	1	0	1	1	1	1	1	1	1	1	1	2	0	36
66	23044	Health outcomes related to early adolescent depression.	original article		cross sectional survey	1	English	1	1	0	1	2	2	2	2	2	3	0	1	4	0	1	1	2	0	1	0	0	3	0	2	2	1	1	1	1	0	1	2	2	42
67	23235	Parental support and control and early adolescent smoking: a longitudinal study.	original article		cross sectional survey	1	English	0	1	1	2	2	2	2	1	2	3	0	0	0	1	1	1	2	1	0	0	1	2	1	0	2	1	1	0	1	0	0	0	1	32
68	23337	Prevalence of irritable bowel syndrome, influence of lifestyle factors and bowel habits in Korean college students.	original article		cross sectional survey	1	English	1	1	1	0	0	0	2	3	1	3	0	0	0	0	0	0	2	0	0	0	0	3	0	0	2	1	1	0	1	0	1	0	0	23
69	23361	A national survey of current surgical treatment of acute gallstone disease.	original article		cross sectional survey	1	English	2	1	1	3	1	1	1	1	1	3	1	1	2	2	0	0	2	0	0	0	1	3	1	0	2	1	1	0	0	0	0	0	0	32
70	23645	Long-term mechanical ventilation equipment for neuromuscular patients: meeting the expectations of patients and prescribers.	original article		cross sectional survey	1	English	1	1	1	1	0	0	2	1	2	3	1	0	1	1	0	1	2	0	0	0	0	3	0	0	2	1	1	1	0	0	0	2	0	28
71	23899	Socioeconomic status and self-management in epilepsy: comparison of diverse clinical populations in Houston, Texas.	original article		cross sectional survey	1	English	0	1	1	0	0	0	2	4	2	3	0	1	4	0	1	1	2	0	0	0	0	3	0	0	2	1	1	0	1	1	1	2	2	36
72	23903	Severity of intimate partner violence and occurrence and frequency of police calls.	original article		cross sectional survey	1	English	0	1	1	3	2	2	0	0	2	3	0	1	1	1	0	0	2	0	1	0	0	2	1	0	2	1	1	1	1	0	0	2	0	31
73	24308	The prognosis of acute low back pain in primary care in the United States: a 2-year prospective cohort study.	original article		cross sectional survey	1	English	0	1	1	0	2	2	0	0	2	3	1	1	3	2	1	0	2	0	1	0	0	3	1	0	2	1	1	0	1	0	1	2	0	34
74	9231	Influence of patient characteristics on perceived risks and willingness to take a proposed anti-rheumatic drug.	original article		cross sectional survey	1	English	1	1	1	2	2	2	0	0	2	3	0	1	2	2	0	0	2	1	1	0	1	3	1	0	2	1	1	0	1	1	1	2	0	37
75	22873	Attitudes toward statistics in medical postgraduates: measuring, evaluating and monitoring.	original article		cross sectional survey	1	English	1	1	1	3	2	2	0	0	2	3	0	0	0	0	0	0	2	0	0	0	0	3	0	0	2	1	1	0	1	1	1	1	2	30
76	22821	Provider knowledge, attitudes, and treatment preferences for early pregnancy failure.	original article		cross sectional survey	1	English	1	1	1	0	0	0	2	1	1	3	0	0	2	2	1	0	2	0	1	0	0	3	1	0	2	1	1	0	1	1	1	2	0	31
77	22368	Belief systems of epilepsy and attitudes toward people living with epilepsy in a rural community of northern Tanzania.	original article		cross sectional survey	1	English	0	1	1	0	0	0	2	2	1	3	0	0	4	1	0	1	2	0	1	0	0	3	0	0	2	1	1	0	0	0	1	2	2	31
78	21615	Questionnaire survey on Canine Leishmaniosis in southeastern Spain.	original article		cross sectional survey	1	English	2	1	1	3	1	2	0	0	1	1	0	0	2	2	0	0	2	0	1	0	0	3	0	0	2	1	1	0	0	0	1	0	0	27
79	21460	Patient-reported compliance with thromboprophylaxis using an oral factor Xa inhibitor (rivaroxaban) following total hip and total knee arthroplasty.	original article		cross sectional survey	1	English	1	1	1	2	1	1	1	1	1	3	0	0	4	1	0	0	2	0	0	0	1	1	1	0	2	1	1	1	1	0	1	2	0	32
80	21403	Predictors of future health-related quality of life in survivors of adolescent cancer.	original article		cross sectional survey	1	English	0	1	1	0	1	2	0	0	1	3	0	0	0	0	0	0	2	0	0	0	0	0	0	0	2	1	1	0	1	0	1	0	0	17
81	21063	Working at night and work ability among nursing personnel: when precarious employment makes the difference.	original article		cross sectional survey	1	English	1	1	1	2	1	2	0	0	2	3	0	0	4	1	0	0	2	0	0	0	0	1	0	0	2	1	1	0	1	0	1	2	0	29
82	20606	Evaluation of quality of life (QoL) of students of the University of Third Age (U3A) on the basis of socio-demographic factors and health status.	original article		cross sectional survey	1	English	1	1	1	0	1	2	0	0	2	3	0	0	0	0	0	0	2	0	0	0	0	0	0	0	2	1	1	0	0	0	0	2	2	21
83	20345	Dental implantology education: a survey of opinion and experience of 106 general dental practitioners.	original article		cross sectional survey	1	English	2	1	1	0	0	0	2	1	1	3	1	0	4	0	0	0	2	0	0	0	1	0	0	0	2	1	1	0	1	0	0	0	0	24
84	17750	Oxidative stress associated with indoor air pollution and sick building syndrome-related symptoms among office workers in Taiwan.	original article		cross sectional survey	1	English	1	1	1	0	1	1	1	1	1	3	0	0	2	1	0	0	2	0	0	0	0	1	1	0	2	1	1	1	1	0	1	2	2	29
85	15237	Sexual behaviours and contraception among university students in Turkey.	original article		cross sectional survey	1	English	1	1	1	0	0	0	2	1	1	3	1	1	4	1	0	1	2	0	0	0	0	0	1	0	2	1	1	0	0	0	0	2	2	29
86	9488	Evaluating dietary quality in diabetes by the Healthy Eating Index.	original article		cross sectional survey	1	English	1	1	1	0	1	2	0	0	2	3	0	0	4	0	0	0	2	0	0	0	0	0	0	0	2	1	1	0	0	0	0	2	0	23
87	9127	Self-reported experience of hypoglycemia among adults with type 2 diabetes mellitus (Exhype)	original article		cross sectional survey	1	English	1	1	1	0	1	2	0	0	1	3	0	0	4	1	0	0	2	0	1	0	0	1	1	0	2	1	1	1	1	0	1	2	2	31
88	3299	Disparities in meeting physical activity guidelines for Asian-Americans in two metropolitan areas in the United States	original article	2015	cross sectional survey	1	English	1	1	1	3	2	2	0	0	1	2	1	0	3	0	0	0	2	0	0	0	0	1	0	0	2	1	1	1	1	1	1	0	0	28
89	5611	Change in quality of life in patients with acromegaly after treatment with octreotide LAR: first application of AcroQoL in Korea	original article	2015	cross sectional survey	1	English	1	1	1	3	2	2	0	0	2	3	0	0	4	1	0	1	2	0	0	0	0	2	1	1	2	1	1	1	1	1	1	2	2	39
90	31100	Patients' perception and satisfaction on quality of laboratory malaria diagnostic service in Amhara Regional State, North West Ethiopia	original article	2015	cross sectional survey	1	English	1	1	1	0	0	0	2	1	2	3	1	1	4	2	0	1	2	1	1	0	0	3	1	1	2	1	1	1	1	0	1	2	2	40
91	4021	Perceived challenges for adopting the Personal Health Record (PHR) at Ministry of National Guard Health Affairs (MNGHA)- Riyadh	original article	2016	cross sectional survey	1	English	1	1	1	2	1	1	2	4	1	1	1	1	4	0	0	0	2	0	0	0	0	0	0	0	2	1	1	1	1	1	1	2	2	35
92	30721	Aspirin adherence during high-risk pregnancies, a questionnaire study	original article	2016	cross sectional survey	1	English	2	1	1	3	2	2	1	2	2	3	0	0	4	0	0	0	2	0	0	0	1	2	0	0	2	1	1	1	1	1	1	2	2	40
93	4020	Situating stigma in stratified reproduction: Abortion stigma and miscarriage stigma as barriers to reproductive healthcare	original article	2016	cross sectional survey	1	English	1	1	1	3	1	1	1	3	2	2	0	0	4	0	1	1	2	0	0	0	0	2	0	0	2	1	1	1	1	1	1	2	2	38
94	4457	Comparing ostomates' perceptions of hydrocolloid and silicone seals: a survey	original article	2016	cross sectional survey	1	English	2	1	1	3	1	1	1	1	1	3	1	0	2	0	0	0	2	0	0	0	0	3	0	0	2	1	1	1	1	1	1	0	0	31
95	5435	Dominant viral pathologies in the extensive and semi-intensive animal breeding and their treatment mode in ethno veterinary medicine in Benin	original article	2015	cross sectional survey	1	English	1	1	1	2	1	1	1	1	1	2	0	0	0	0	0	0	2	0	0	0	0	0	0	0	2	1	1	1	0	1	1	2	0	23
96	3455	Knowledge, attitudes and behaviors of the Italian population towards Neisseria meningitidis, Streptococcus pneumoniae and HPV diseases and vaccinations: A cross-sectional multicentre study	original article	2016	cross sectional survey	1	English	1	1	1	2	2	1	2	2	1	3	1	1	4	0	0	0	2	0	0	0	0	1	0	0	2	1	1	1	1	0	1	2	0	34
97	8328	HPV knowledge gaps and information seeking by oral cancer patients	original article	2016	cross sectional survey	1	English	1	1	1	3	2	2	1	1	2	2	0	0	3	0	0	0	2	0	0	0	0	0	0	0	2	1	1	0	1	0	0	2	2	30
98	5356	Egg consumption and coronary artery calcification in asymptomatic men and women	original article	2015	cross sectional survey	1	English	1	1	1	0	2	2	2	1	1	2	1	0	4	0	0	0	2	0	0	0	0	0	0	0	2	1	1	1	1	0	0	2	1	29
99	1067	Satisfaction of clients with the services of an outpatient pharmacy at a university hospital in northwestern Ethiopia: a cross-sectional study	original article	2015	cross sectional survey	1	English	0	1	1	3	2	2	1	1	2	3	0	1	4	0	0	0	2	0	0	0	0	0	0	0	2	1	1	0	1	0	0	2	2	32
100	8421	Inpatient Hematology-Oncology Rotation Is Associated With a Decreased Interest in Pursuing an Oncology Career Among Internal Medicine Residents	original article	2015	cross sectional survey	1	English	1	1	1	0	2	2	1	1	2	2	0	0	2	0	0	0	2	0	0	0	0	0	0	0	2	1	1	1	0	0	1	2	0	25
								2=14	1=100	1=99	3=21	2=48	2=55	2=30	4=3	2=56	3=82	1=43	1=37	4=43	2=18	1=21	1=32	2=79	1=13	1=32	1=11	1=21	3=32	1=51	2=8	2=87	1=100	1=100	1=46	1=75	1=35	1=58	2=67	2=46
								1=63	0=0	0=1	2=28	1=27	1=20	1=40	3=3	1=38	2=7	0=57	0=63	3=6	1=33	0=79	0=68	1=15	0=87	0=68	0=89	0=79	2=8	0=49	1=11	1=13	0=0	0=0	0=54	0=25	0=65	0=42	1=2	1=3
								0=23			1=13	0=25	0=25	0=30	2=15	0=6	1=3			2=17	0=49			0=6					1=20		0=81	0=0							0=31	0=51
											0=38				1=49		0=8			1=15									0=40
															0=30					0=19

## Sheet: CHERRIES 
Article Number	Article ID		Publication type	study design	Survey-based???	Language	CHERRIES ITEMS * ( WITH NO change ) will used for web survey only
	ID	Title					design	IRB (Institutional Review Board) approval and informed consent process			Development and pre-testing	Recruitment process and description of the sample having access to the questionnaire				Survey administration													Response rates				Preventing multiple entries from the same individual							Analysis
							Describe survey design	IRB approval	Informed consent	Data protection	Development and testing	Open survey versus closed survey	Contact mode	Advertising the survey		Web/E-mail		Context	Mandatory/voluntary	Incentives	Time/Date	Randomization of items or questionnaires	Adaptive questioning	Number of Items	Number of screens (pages)	Completeness check		Review step	Unique site visitor	View rate	Participation rate	Completion rate	Cookies used		IP check		Log file analysis	Registration	Handling of incomplete questionnaires	Questionnaires submitted with an atypical time stamp	Statistical correction
							Describe target population, sample frame. Is the sample a convenience sample? (In “open” surveys this is most likely.)	Mention whether the study has been approved by an IRB.	Describe the informed consent process. Where were the participants told the length of time of the survey, which data were stored and where and for how long, who the investigator was, and the purpose of the study	If any personal information was collected or stored, describe what mechanisms were used to protect unauthorized access.	State how the survey was developed, including whether the usability and technical functionality of the electronic questionnaire had been tested before fielding the questionnaire	An “open survey” is a survey open for each visitor of a site, while a closed survey is only open to a sample which the investigator knows (password-protected survey).	Indicate whether or not the initial contact with the potential participants was made on the Internet. (Investigators may also send out questionnaires by mail and allow for Web-based data entry.)	How/where was the survey announced or advertised? Some examples are offline media (newspapers), or online (mailing lists – If yes, which ones?) or banner ads (Where were these banner ads posted and what did they look like?). It is important to know the wording of the announcement as it will heavily influence who chooses to participate. Ideally the survey announcement should be published as an app…		State the type of e-survey (eg, one posted on a Web site, or one sent out through e-mail). If it is an e-mail survey, were the responses entered manually into a database, or was there an automatic method for capturing responses?		Describe the Web site (for mailing list/newsgroup) in which the survey was posted. What is the Web site about, who is visiting it, what are visitors normally looking for? Discuss to what degree the content of the Web site could pre-select the sample or influence the results. For example, a survey about vaccination on a anti-immunization Web site will have different results from a Web survey condu…	Was it a mandatory survey to be filled in by every visitor who wanted to enter the Web site, or was it a voluntary survey?	Were any incentives offered (eg, monetary, prizes, or non-monetary incentives such as an offer to provide the survey results)?	In what timeframe were the data collected?	To prevent biases items can be randomized or alternated.	Use adaptive questioning (certain items, or only conditionally displayed based on responses to other items) to reduce number and complexity of the questions.	What was the number of questionnaire items per page? The number of items is an important factor for the completion rate.	Over how many pages was the questionnaire distributed? The number of items is an important factor for the completion rate.	It is technically possible to do consistency or completeness checks before the questionnaire is submitted. Was this done, and if “yes”, how (usually JAVAScript)? An alternative is to check for completeness after the questionnaire has been submitted (and highlight mandatory items). If this has been done, it should be reported. All items should provide a non-response option such as “not applicable”…		State whether respondents were able to review and change their answers (eg, through a Back button or a Review step which displays a summary of the responses and asks the respondents if they are correct).	If you provide view rates or participation rates, you need to define how you determined a unique visitor. There are different techniques available, based on IP addresses or cookies or both.	Requires counting unique visitors to the first page of the survey, divided by the number of unique site visitors (not page views!). It is not unusual to have view rates of less than 0.1 % if the survey is voluntary.	Count the unique number of people who filled in the first survey page (or agreed to participate, for example by checking a checkbox), divided by visitors who visit the first page of the survey (or the informed consents page, if present). This can also be called “recruitment” rate.	The number of people submitting the last questionnaire page, divided by the number of people who agreed to participate (or submitted the first survey page). This is only relevant if there is a separate “informed consent” page or if the survey goes over several pages. This is a measure for attrition. Note that “completion” can involve leaving questionnaire items blank. This is not a measure for ho…	Indicate whether cookies were used to assign a unique user identifier to each client computer. If so, mention the page on which the cookie was set and read, and how long the cookie was valid. Were duplicate entries avoided by preventing users access to the survey twice; or were duplicate database entries having the same user ID eliminated before analysis? In the latter case, which entries were ke…		Indicate whether the IP address of the client computer was used to identify potential duplicate entries from the same user. If so, mention the period of time for which no two entries from the same IP address were allowed (eg, 24 hours). Were duplicate entries avoided by preventing users with the same IP address access to the survey twice; or were duplicate database entries having the same IP addr…		Indicate whether other techniques to analyze the log file for identification of multiple entries were used. If so, please describe.	In “closed” (non-open) surveys, users need to login first and it is easier to prevent duplicate entries from the same user. Describe how this was done. For example, was the survey never displayed a second time once the user had filled it in, or was the username stored together with the survey results and later eliminated? If the latter, which entries were kept for analysis (eg, the first entry or…	Were only completed questionnaires analyzed? Were questionnaires which terminated early (where, for example, users did not go through all questionnaire pages) also analyzed?	Some investigators may measure the time people needed to fill in a questionnaire and exclude questionnaires that were submitted too soon. Specify the timeframe that was used as a cut-off point, and describe how this point was determined.	Indicate whether any methods such as weighting of items or propensity scores have been used to adjust for the non-representative sample; if so, please describe the methods.	Total
							Descibed all = 5----described 2 items of the 3= 4-----described only target population= 3--------described only sample frame= 2-----described only sample being convienience= 1------ none of them was described = 0	Mentioned = 1---------not mentioned = 0	informed consent given and complete= 3------informed consent given and partial= 2-------just mention taking the consent= 1---------no mention to consent= 0	Mechanisms described = 1-----------not described = 0	authors give how they developed the survey with the usability and technical functionality= 2--------------authors give how they developed the survey but without the usability and technical functionality= 1----------no mention = 0	open survey = 2--------closed survey= 1---------no mention = 0	initial contact was done through internet or email= 2---Through letters or mail (offline) = 1---------not mentioned = 0	social media = 5 Mixed = 4 ------- offline media (newspapers, letter of invitations)= 3------ online mailing lists= 2--------banner ads= 1---------not mentioned = 0	the wording of the announcement was given= 1-----------------not given = 0	mixed = 3 -------posted on website= 2---------sent through e-mail=1---------no mention = 0	if e-mail survey, manually = 2--------automatic = 1--------------not e-mail survey= 0	given in details= 2----------some partial information = 1--------no description = 0	mandatory= 2----------voluntary= 1---------no mention = 0	monetary= 2-----------non monetary= 1---------no mention = 0	given = 1---------not given = 0	randomized or alternated= 1-------------not = 0	Use adaptive questioning = 1-------------don't use it or no mention = 0	number given = 1---------not given = 0	given =1---------not given =0	consistency or completeness checks before the questionnaire is submitted= 2---------------after it was submitted= 1----------no mention = 0	a non response option was given and enforced= 1-----------not given = 0	a review step was given = 1-----------not given = 0	was given =1 ----------not given = 0	was given =1 ----------not given = 0	was given =1 ----------not given = 0	was given =1 ----------not given = 0	Cookies used= 1-------not used or mentioned = 0	preventing users access to the survey twice= 3--------duplicates got eliminated before analysis and 1st entry got used= 2-------duplicates got eliminated before analysis and the last entry got used= 1------------no mention = 0	IP check used and the period of time for which no two entries from the same IP address were allowed= 2-------IP check used without giving the period of time for which no two entries from the same IP address were allowed= 1------------- not used or mentioned = 0	preventing users access to the survey twice= 3--------duplicates got eliminated before analysis and 1st entry got used= 2-------duplicates got eliminated before analysis and the last entry got used= 1------------no mention = 0	any of them used = 1----------not used or mentioned = 0	describe methods of closing the survey = 1-----------not described = 0	only completed questionnaires analyzed= 2---------------both complete and partial questionnaires analyzed=1-----------not mentioned = 0	the timeframe that was used as a cut-off point was given and described why= 2---------------given but not give the reason= 1----------not given or mentioned = 0	methods to adjust for the non-representative sample was given and described = 2------------given but not described = 1---------- not given or mentioned =0
1	115	Haemodynamic monitoring in the intensive care unit: results from a web-based Swiss survey	original article	cross sectional web survey	1	English	5	1	0	0	2	1	2	0	0	1	0	0	1	0	1	0	0	0	0	0	0	0	0	0	0	0	0	0	0	0	0	0	0	0	2	16
2	326	Current trends in robot assisted surgery: a survey of gynecologic oncologists	original article	cross sectional web survey	1	English	5	1	0	0	2	0	2	0	0	1	0	0	1	0	1	0	0	0	0	0	0	0	0	0	0	0	0	0	0	0	0	0	0	0	0	13
3	362	A multi-centre survey of inpatient pharmacological management strategies for alcohol withdrawal	original article	cross sectional web survey	1	English	3	0	0	0	1	0	0	0	0	2	0	1	0	0	1	0	0	0	0	0	0	0	0	0	0	0	0	0	0	0	0	0	0	0	0	8
4	541	Prospective evaluation of direct approach with a tablet device as a strategy to enhance survey study participant response rate	original article	cross sectional web survey	1	English	5	1	1	0	1	0	2	2	0	2	0	0	0	1	1	0	0	0	0	0	0	0	0	0	0	0	0	0	0	0	0	0	0	0	0	16
5	558	The APIC research agenda: results from a national survey	original article	cross sectional web survey	1	English	5	0	0	0	0	1	2	2	0	1	0	0	0	1	1	0	0	0	0	0	0	0	0	0	0	0	0	0	0	0	0	0	0	0	0	13
6	651	Work productivity loss in patients with dry eye disease: an online survey	original article	cross sectional web survey	1	English	5	1	1	0	2	1	2	2	0	2	0	1	0	1	1	0	0	0	0	0	0	0	0	0	0	0	0	0	0	0	0	0	0	0	0	19
7	750	Definition and management of fetal growth restriction: a survey of contemporary attitudes	original article	cross sectional web survey	1	English	4	0	0	0	0	1	2	0	0	1	2	0	0	0	1	0	0	0	0	0	0	0	0	0	0	0	0	0	0	0	0	0	0	0	0	11
8	1136	Brain donation for research: who donates and why?	original article	cross sectional web survey	1	English	4	1	1	1	2	0	2	2	0	1	1	0	0	0	1	0	1	0	0	0	0	0	0	0	1	1	0	0	0	0	0	0	0	0	0	19
9	1159	Dental education about patients with special needs: a survey of U.S. and Canadian dental schools	original article	cross sectional web survey	1	English	4	1	0	0	1	0	2	2	0	0	0	1	0	0	1	0	0	0	0	0	0	0	0	0	1	0	0	0	0	0	0	0	0	0	0	13
10	1219	Medical students' attitudes toward gay men	original article	cross sectional web survey	1	English	4	1	2	0	2	1	2	2	0	1	0	0	0	1	1	0	0	0	0	0	1	0	0	0	0	0	0	0	0	0	0	0	0	0	0	18
11	1309	Exploring primary care activities in ACT teams	original article	cross sectional web survey	1	English	5	1	0	0	2	0	0	0	0	2	0	0	0	0	1	0	0	0	0	0	0	0	0	0	0	1	0	0	0	0	0	0	1	0	0	13
12	1504	Adult female and male siblings of persons with disabilities: findings from a national survey	original article	cross sectional web survey	1	English	4	1	0	0	0	0	2	2	0	2	0	1	0	0	0	0	0	0	1	0	0	0	0	0	1	1	0	0	0	0	0	0	0	1	0	16
13	1512	Management of Crohn's disease - are guidelines transferred to clinical practice?	original article	cross sectional web survey	1	English	5	0	0	1	0	2	2	2	0	2	0	0	0	0	1	0	0	0	0	0	0	0	0	0	0	0	0	0	0	0	0	0	0	0	0	15
14	1534	Determinants of HPV vaccination intentions among Dutch girls and their mothers: a cross-sectional study	original article	cross sectional web survey	1	English	5	1	2	0	1	1	2	3	0	2	0	1	0	2	1	0	0	0	0	0	0	0	0	0	1	1	0	0	0	0	1	1	2	0	0	27
15	1586	Falls among stroke survivors: an online survey on perceptions and approaches among physiotherapists in Flanders	original article	cross sectional web survey	1	English	5	0	0	1	1	1	2	3	0	2	0	0	0	0	1	0	1	0	0	0	1	0	0	0	1	1	0	0	0	0	0	0	0	0	0	20
16	1902	Attitudes and behaviors of Japanese physicians concerning withholding and withdrawal of life-sustaining treatment for end-of-life patients: results from an Internet survey	original article	cross sectional web survey	1	English	5	1	1	1	0	2	0	2	0	2	0	2	2	0	1	0	0	0	0	0	0	0	0	0	0	0	0	0	0	0	0	0	0	0	2	21
17	1939	Factors influencing rural health care professionals' access to continuing professional education	original article	cross sectional web survey	1	English	4	0	0	0	0	0	0	0	0	1	0	0	0	0	0	0	0	0	0	0	0	0	0	0	1	0	0	0	0	0	0	0	0	0	0	6
18	2131	Vaccinating sons against HPV: results from a U.S. national survey of parents	original article	cross sectional web survey	1	English	5	1	1	0	0	0	2	0	0	0	0	0	0	2	1	0	0	0	0	0	0	0	0	0	1	1	0	0	0	0	0	0	0	0	0	14
19	2240	Sailing injury and illness: results of an online survey	original article	cross sectional web survey	1	English	5	1	0	0	2	2	0	0	0	2	0	0	0	0	1	0	0	0	0	0	0	0	0	0	0	0	0	0	0	0	0	0	0	0	2	15
20	2321	A survey of central venous catheter practices in Australian and New Zealand tertiary neonatal units	original article	cross sectional web survey	1	English	5	1	1	1	1	0	0	2	0	0	0	0	0	0	0	0	0	0	0	0	0	0	0	0	0	1	0	0	0	0	0	0	0	0	0	12
21	2367	Do physicians' implicit views of African Americans affect clinical decision making?	original article	cross sectional web survey	1	English	5	1	1	0	2	2	2	2	0	2	0	1	1	0	0	0	0	0	0	0	0	0	0	0	0	0	0	0	0	0	0	1	0	0	0	20
22	2423	Use of an online community to develop patient-reported outcome instruments: the Multiple Sclerosis Treatment Adherence Questionnaire (MS-TAQ).	original article	cross sectional web survey	1	English	5	1	3	1	2	1	2	2	0	2	0	2	1	0	1	0	1	0	0	1	0	1	1	0	1	1	1	3	1	3	0	1	2	0	0	40
23	2433	Priorities for oncology nursing research: the 2013 national survey	original article	cross sectional web survey	1	English	4	0	0	0	2	0	2	2	0	2	0	0	0	1	1	1	0	0	0	0	0	0	0	0	1	1	0	0	0	0	0	0	0	0	0	17
24	2471	Pain management following the Nuss procedure: a survey of practice and review	original article	cross sectional web survey	1	English	5	1	0	0	0	0	2	2	0	0	0	0	0	0	1	0	1	0	0	0	0	0	0	0	1	1	0	0	0	0	0	0	0	0	0	14
25	2604	Dental hygiene education about patients with special needs: a survey of U.S. programs	original article	cross sectional web survey	1	English	5	1	0	0	1	0	2	2	0	1	0	1	0	0	1	0	0	0	0	0	0	0	0	0	1	0	0	0	0	0	0	0	0	0	0	15
26	2608	Effects of a Website designed to improve the management of migraines	original article	cross sectional web survey	1	English	5	1	0	0	2	1	2	0	0	1	0	0	0	2	1	0	1	0	0	0	0	0	0	0	0	0	0	0	0	0	0	0	0	0	0	16
27	2675	Alcohol poisoning among college students turning 21: do they recognize the symptoms and how do they help?	original article	cross sectional web survey	1	English	5	1	1	1	2	0	2	2	0	1	0	0	0	2	0	0	0	0	0	0	0	0	1	0	1	0	0	0	0	0	0	0	0	0	0	19
28	2721	Differences in Sexual Orientation Diversity and Sexual Fluidity in Attractions Among Gender Minority Adults in Massachusetts	original article	cross sectional web survey	1	English	5	1	0	0	0	0	2	0	0	0	0	0	0	1	1	0	0	0	0	0	0	0	0	0	0	0	0	0	0	0	0	0	0	0	0	10
29	2745	In-home antibiotic storage among Australian Chinese migrants	original article	cross sectional web survey	1	English	5	1	1	0	2	2	0	2	0	2	0	0	1	0	1	0	0	0	0	0	0	0	0	0	0	0	0	0	0	0	0	0	0	0	0	17
30	2968	[The key role of public health medical resident education for future public health challenges]	original article	cross sectional web survey	1	NON ENGLISH	3	0	0	0	2	0	2	2	0	2	0	0	0	0	0	0	0	1	0	0	0	0	0	0	0	0	0	0	0	0	0	0	0	0	0	12
31	3006	Use of global coronary heart disease risk assessment in practice: a cross-sectional survey of a sample of U.S. physicians	original article	cross sectional web survey	1	English	4	1	0	0	1	1	0	3	0	2	0	0	0	2	0	0	0	0	0	0	0	0	0	0	0	0	0	0	0	0	0	1	2	0	0	17
32	3472	A web-based survey assessing the impact of storage flexibility on the daily life of patients and caregivers administering growth hormone	original article	cross sectional web survey	1	English	5	0	1	0	2	0	0	0	0	2	0	0	0	1	0	0	0	0	0	0	0	0	0	0	1	1	0	0	0	0	0	0	2	0	0	15
33	3533	Use of thiopurine testing in the management of inflammatory bowel diseases in clinical practice: a worldwide survey of experts.	original article	cross sectional web survey	1	English	5	0	0	0	1	1	2	2	0	1	2	0	0	0	1	0	0	0	0	0	0	0	0	0	0	0	0	0	0	0	0	0	0	0	0	15
34	3539	Cervical cancer screening practices among university women	original article	cross sectional web survey	1	English	5	1	0	0	2	1	2	2	0	2	0	0	0	0	0	0	0	0	0	0	0	0	0	0	1	1	0	0	0	0	0	0	2	0	0	19
35	3674	Tobacco Dependence Treatment Training Programs: An International Survey	original article	cross sectional web survey	1	English	5	1	1	0	2	0	2	2	0	2	0	1	0	0	1	0	0	0	0	0	0	0	0	0	1	0	0	0	0	0	0	0	0	0	0	18
36	4128	Regional differences in symptomatic fever management among paediatricians in Switzerland: the results of a cross-sectional Web-based survey	original article	cross sectional web survey	1	English	4	1	0	0	0	0	0	0	0	0	0	0	0	0	1	0	0	0	0	0	0	0	0	0	0	1	0	0	0	0	0	0	0	0	0	7
37	4162	Maternal perspectives on the use of probiotics in infants: a cross-sectional survey	original article	cross sectional web survey	1	English	5	1	1	1	2	0	2	2	0	2	0	0	0	2	1	0	0	0	0	1	0	0	0	0	1	1	0	0	0	0	0	0	2	0	0	24
38	5067	A web-based survey of the relationship between buddhist religious practices, health, and psychological characteristics: research methods and preliminary results	original article	cross sectional web survey	1	English	4	1	1	0	2	2	2	3	0	2	0	1	0	0	1	0	1	0	0	2	0	0	0	0	1	1	0	0	0	0	0	0	1	0	0	25
39	5248	Usage of social media and smartphone application in assessment of physical and psychological well-being of individuals in times of a major air pollution crisis	original article	cross sectional web survey	1	English	5	1	1	0	1	2	2	4	0	2	0	1	0	0	1	0	0	0	0	0	0	0	0	0	0	0	0	0	0	0	0	0	0	0	0	20
40	5520	Subject knowledge in the health sciences library: an online survey of Canadian academic health sciences librarians	original article	cross sectional web survey	1	English	4	1	0	0	0	0	2	0	0	2	0	0	0	0	0	0	0	0	0	0	0	0	0	0	0	0	0	0	0	0	0	0	0	0	0	9
41	5553	A survey in the hepatopancreatobiliary community on ways to enhance patient recovery	original article	cross sectional web survey	1	English	4	0	0	0	1	0	2	2	0	2	0	0	0	0	1	0	0	1	1	0	0	0	0	0	0	0	0	0	0	0	0	0	2	0	0	16
42	5636	Antifungal prophylaxis in pediatric lung transplantation: an international multicenter survey	original article	cross sectional web survey	1	English	5	1	1	0	0	1	2	2	0	1	0	1	1	0	1	0	0	0	0	0	0	0	0	0	1	0	0	0	0	0	0	0	0	0	0	17
43	6020	Home Literacy Environments of Young Children with Down Syndrome: Findings from a Web-based Survey	original article	cross sectional web survey	1	English	5	0	0	0	2	2	0	2	0	2	0	1	0	0	0	0	0	0	0	0	0	0	0	0	0	0	0	0	0	0	0	0	0	0	0	14
44	6101	The FDP Faculty Burden Survey	original article	cross sectional web survey	1	English	4	1	0	0	0	0	0	0	0	0	0	0	0	0	0	0	0	0	0	0	0	0	0	0	0	0	0	0	0	0	0	0	0	0	0	5
45	6624	Web-based survey on smoking cessation behaviors of current and former smokers in Japan	original article	cross sectional web survey	1	English	5	1	1	1	0	1	2	2	0	1	0	0	1	0	1	0	0	0	0	0	0	0	0	0	0	0	0	0	0	0	0	0	0	1	0	17
46	6757	A students' survey of cultural competence as a basis for identifying gaps in the medical curriculum	original article	cross sectional web survey	1	English	5	1	0	0	2	0	2	0	0	0	0	0	0	2	0	0	0	0	0	0	0	0	0	0	0	1	0	0	0	0	0	0	0	0	0	13
47	6954	A physician survey reveals differences in management of idiopathic pulmonary hemosiderosis	original article	cross sectional web survey	1	English	5	0	0	0	1	0	0	0	0	0	0	0	0	0	0	0	0	0	0	0	0	0	0	0	0	0	0	0	0	0	0	0	0	0	0	6
48	7054	A web-based survey on mephedrone	original article	cross sectional web survey	1	English	5	1	0	0	1	2	0	2	0	2	0	0	0	0	1	0	0	0	0	2	0	0	0	0	0	0	0	0	0	0	0	0	0	0	0	16
49	7237	Gender differences in leader and follower perceptions of social support in Antarctica.	original article	cross sectional web survey	1	English	2	1	1	1	0	1	0	0	0	2	0	0	0	0	1	0	1	0	0	0	0	0	0	0	1	0	0	0	0	0	0	0	0	0	0	11
50	7452	Survey of substance use among high school students in Taipei: web-based questionnaire versus paper-and-pencil questionnaire	original article	cross sectional web survey	1	English	4	1	1	0	0	1	0	0	0	2	0	0	0	0	1	0	0	0	0	0	0	0	0	0	0	1	0	0	0	0	0	0	2	0	2	15
51	7474	Implications of posttraumatic stress among military-affiliated and civilian students	original article	cross sectional web survey	1	English	5	1	1	0	0	0	2	2	0	2	0	0	0	2	1	0	0	0	0	0	0	0	0	0	1	1	0	0	0	0	0	0	0	0	0	18
52	7477	Childhood abuse history is associated with the development of dyspepsia: a population-based survey in Japan	original article	cross sectional web survey	1	English	5	1	1	0	1	0	2	2	0	2	0	0	0	0	1	0	0	0	0	0	0	0	0	0	0	0	0	0	0	0	0	0	0	0	0	15
53	7493	Psychosocial factors associated with adherence to non-insulin antidiabetes treatments	original article	cross sectional web survey	1	English	5	1	1	0	2	2	2	2	0	2	0	0	0	0	1	0	0	0	0	0	0	0	0	0	0	1	0	0	0	0	0	0	0	0	0	19
54	7609	[Factors on the suicidal attempt by gender of middle and high school student]	original article	cross sectional web survey	1	NON ENGLISH	3	0	0	0	0	0	0	0	0	2	0	0	0	0	1	0	0	0	0	0	0	0	0	0	0	0	0	0	0	0	0	0	0	0	0	6
55	7681	Lifestyle interventions in primary health care: professional and organizational challenges	original article	cross sectional web survey	1	English	5	1	2	0	2	0	2	2	0	0	0	0	0	0	1	0	0	0	0	0	0	0	0	0	1	0	0	0	0	0	0	0	0	0	0	16
56	7865	Practice patterns of Canadian Ophthalmological Society members in cataract surgery--2010 survey	original article	cross sectional web survey	1	English	5	1	0	0	0	0	2	2	0	2	0	0	0	0	0	0	0	0	0	0	0	0	0	0	1	1	0	0	0	0	0	0	2	0	0	16
57	7912	A pilot survey of the impact of menstrual cycles on adolescent health	original article	cross sectional web survey	1	English	5	1	1	1	2	0	0	0	0	2	0	0	0	0	0	0	0	0	0	0	0	0	0	0	0	1	0	0	0	0	0	0	0	0	0	13
58	7948	The current status of endoscopy in transsphenoidal surgery: an international survey	original article	cross sectional web survey	1	English	5	0	0	0	0	0	2	2	0	2	0	1	0	0	1	0	0	0	0	0	0	0	0	0	1	0	0	0	0	0	0	0	0	0	0	14
59	8028	Quality of life of surgical oncology residents and fellows across Europe	original article	cross sectional web survey	1	English	5	1	0	0	0	0	2	0	0	1	0	1	0	0	1	0	0	0	0	0	0	0	0	0	1	1	0	0	0	0	0	0	0	0	0	13
60	8497	A survey of the practice of after-hours and emergency endoscopy in Canada	original article	cross sectional web survey	1	English	4	1	0	0	2	1	2	2	0	2	0	0	0	0	0	0	0	0	1	0	0	0	0	0	0	0	0	0	0	0	0	0	0	0	0	15
61	8592	Health related quality of life and parental perceptions of child vulnerability among parents of a child with juvenile idiopathic arthritis: results from a web-based survey	original article	cross sectional web survey	1	English	5	1	1	0	2	1	2	3	0	2	0	0	0	0	1	0	0	0	0	0	0	0	0	0	0	1	0	0	0	0	0	0	0	0	0	19
62	8620	Resident knowledge of colorectal cancer screening assessed by web-based survey	original article	cross sectional web survey	1	English	5	1	0	1	1	2	2	0	0	2	0	1	0	0	1	0	0	0	0	0	0	0	0	0	1	1	0	0	1	0	0	0	0	0	0	19
63	8719	Stress, Drugs, and Alcohol Use Among Health Care Professional Students: A Focus on Prescription Stimulants	original article	cross sectional web survey	1	English	5	1	3	1	1	0	2	2	0	2	0	0	0	0	1	0	0	0	0	1	0	0	0	0	0	1	0	0	0	0	0	0	0	0	0	20
64	8845	A cross-sectional survey of experts' opinions about the relative effectiveness of tobacco control strategies for the general population versus disadvantaged groups: what do we choose in the absence of evidence?	original article	cross sectional web survey	1	English	5	1	0	0	0	0	2	2	0	2	0	0	0	0	1	0	0	0	0	0	0	0	0	0	0	0	0	0	0	0	0	0	0	0	0	13
65	8855	Advances in ITP--therapy and quality of life--a patient survey	original article	cross sectional web survey	1	English	5	1	1	1	1	0	2	0	0	1	0	0	0	0	0	0	0	0	0	0	1	0	0	0	0	0	0	0	0	0	0	0	0	0	0	13
66	8864	HPV vaccine decision-making and acceptance: does religion play a role?	original article	cross sectional web survey	1	English	5	1	1	0	0	0	2	0	0	2	0	0	1	0	1	0	0	0	0	0	0	0	0	0	1	0	0	0	0	0	0	0	0	0	0	14
67	9152	Psychiatrists' view on the risk factors for aggressive behavior in psychotic patients.	original article	cross sectional web survey	1	English	5	0	0	0	2	2	2	2	0	2	1	0	0	0	0	0	0	0	0	0	0	0	0	0	1	1	0	0	0	0	0	0	1	0	2	21
68	9352	A survey of hepatitis C treatment clinical practice patterns using the newly approved protease inhibitors	original article	cross sectional web survey	1	English	5	1	0	0	2	1	2	0	0	2	0	0	0	2	0	0	0	0	0	0	0	0	0	0	0	0	0	0	0	0	0	0	0	0	0	15
69	9463	Relationship between coping with interpersonal stressors and depressive symptoms in the United States, Australia, and China: a focus on reassessing coping	original article	cross sectional web survey	1	English	5	1	0	0	2	1	2	2	0	2	0	1	1	0	0	0	0	0	0	2	0	0	0	0	0	0	0	0	0	0	0	0	2	0	0	21
70	9473	To blind or not to blind? What authors and reviewers prefer	original article	cross sectional web survey	1	English	5	1	1	1	0	0	2	2	0	2	0	1	0	0	0	0	0	0	0	0	0	0	0	0	1	1	0	0	0	0	0	0	0	0	0	17
71	9835	Blood glucose control in critically ill adults and children: a survey on stated practice	original article	cross sectional web survey	1	English	5	1	1	0	2	0	2	2	0	2	0	0	0	0	0	0	0	0	0	0	0	0	0	0	0	0	0	0	0	0	0	0	0	0	0	15
72	9906	Nursing student's evaluation of a virtual classroom experience in support of their learning Bioscience	original article	not sure : virtual classroom is the focus not the questionnaire	1	English	5	1	1	1	1	0	2	0	0	2	0	0	1	0	1	0	0	0	0	0	0	0	0	0	1	1	0	0	0	0	0	0	0	0	0	17
73	9952	Rett syndrome and menstruation	original article	cross sectional web survey	1	English	5	1	0	0	2	2	0	0	0	2	0	0	0	0	1	0	1	0	0	0	0	0	0	0	0	0	0	0	0	0	0	0	0	0	0	14
74	12779	The relationship between effortful control, current psychopathology and interpersonal difficulties in adulthood.	original article	cross sectional web survey	1	English	5	1	1	0	0	0	0	0	0	0	0	0	0	1	0	0	0	0	0	0	1	0	0	0	0	1	0	0	0	0	0	0	1	0	0	11
75	57007	Vicious dogs: the antisocial behaviors and psychological characteristics of owners.	original article	cross sectional web survey	1	English	5	1	3	0	0	0	0	0	0	2	0	1	1	1	0	0	0	1	0	0	0	0	0	0	0	0	0	0	0	0	0	0	0	0	0	15
76	8992	Blood donation: comparing individual characteristics, attitudes, and feelings of donors and nondonors	original article	2014	1	English	4	0	0	0	2	0	0	0	0	0	0	0	0	0	0	0	0	0	0	0	0	0	0	0	0	0	0	0	0	0	0	0	2	0	0	8
77	2651	A survey of the current practice of the informed consent process in general surgery in the Netherlands	original article	2013	1	English	5	1	0	1	1	0	2	2	0	2	0	0	1	0	1	0	0	0	0	0	0	0	0	0	1	1	0	0	0	0	0	1	2	0	0	21
78	3729	Risk and protective factors of same-sex intimate partner violence in Hong Kong	original article	2013	1	English	5	1	1	1	0	2	2	4	0	2	0	0	1	0	0	0	0	0	0	0	0	0	0	0	0	1	0	0	0	0	0	0	2	0	0	22
79	1430	Predictors of hooking up sexual behaviors and emotional reactions among U.S. college students	original article	2012	1	English	4	1	0	1	0	0	2	4	0	2	0	0	0	2	0	0	0	0	0	0	0	0	0	0	1	1	0	0	0	0	0	0	2	1	0	21
80	8882	Housing adaptations from the perspectives of Swedish occupational therapists	original article	2013	1	English	5	0	0	1	2	0	2	2	0	2	0	0	1	0	1	0	0	0	0	1	0	0	0	0	1	1	0	0	0	0	0	0	0	0	0	19
81	2633	Prevention of HPV-related oral cancer: assessing dentists' readiness	original article	2014	1	English	5	1	1	1	2	2	2	2	0	2	0	0	0	0	1	0	0	0	0	0	0	0	0	0	1	1	0	0	0	0	0	0	2	0	0	23
82	4256	African-American breast cancer survivors' preferences for various types of physical activity interventions: a Sisters Network Inc. web-based survey	original article	2014	1	English	5	1	1	0	0	2	2	4	0	2	0	0	0	0	0	0	0	0	0	0	0	0	0	0	0	1	0	0	0	0	0	0	2	0	0	20
83	3592	Challenges for medical educators: results of a survey among members of the German Association for Medical Education	original article	2013	1	NON ENGLISH	5	0	0	0	2	1	2	2	0	2	0	0	0	0	0	0	0	0	0	0	0	0	0	0	0	1	0	0	0	0	0	0	2	0	0	17
84	6130	Reactions of young adult smokers to warning labels on cigarette packages	original article	2006	1	English	4	1	0	0	1	0	2	2	0	2	0	0	0	0	1	0	0	0	0	0	0	0	0	0	1	1	0	0	0	0	0	0	0	0	0	15
85	6945	A web-based study of personality, psychopathology and substance use in twin, other relative and relationship pairs	original article	2009	1	English	5	1	0	1	1	0	2	5	0	2	0	1	1	0	1	0	0	0	0	0	0	0	0	0	0	0	1	0	0	0	0	0	2	0	0	23
86	9157	Barriers for progress in salt reduction in the general population. An international study	original article	2013	1	English	4	0	1	0	1	0	2	2	0	2	0	0	0	0	1	0	0	0	0	2	0	0	0	0	1	1	0	0	0	0	0	0	2	0	0	19
87	2937	Heat loss prevention in the delivery room for preterm infants: a national survey of newborn intensive care units	original article	2005	1	English	5	1	2	1	2	2	1	3	0	2	0	0	0	0	1	0	0	0	0	0	0	0	0	0	1	0	0	0	0	0	0	0	0	0	0	21
88	25071	Sorrow, coping and resiliency: parents of children with cerebral palsy share their experiences.	original article	2013	1	English	5	1	1	0	0	0	1	0	0	2	0	1	0	0	0	0	0	0	0	0	0	0	0	0	0	0	0	0	0	0	0	0	0	0	0	11
89	19107	Job satisfaction of program directors in radiology: a survey of current program directors.	original article	2013	1	English	5	0	0	0	1	0	2	2	0	1	0	0	0	0	1	0	0	0	0	0	0	0	0	0	1	0	0	0	0	0	0	0	0	0	0	13
90	9757	GERD symptoms in the general population: prevalence and severity versus care-seeking patients.	original article	2014	1	English	5	1	2	0	1	0	0	0	0	2	0	0	0	0	0	0	0	0	0	0	0	0	0	0	0	0	0	0	0	0	0	0	0	0	0	11
91	32434	Evaluating the invariance of the Multigroup Ethnic Identity Measure across foreign-born, second-generation and later-generation college students in the United States	original article	2016	1	English	5	0	0	0	0	0	2	4	0	0	0	0	0	0	1	0	0	0	0	0	0	0	0	0	0	0	0	0	0	0	0	0	0	0	0	12
92	9123	Risk Factors of Internet Addiction among Internet Users: An Online Questionnaire Survey	original article	2015	1	English	5	1	3	0	0	0	0	5	0	0	0	1	0	0	1	0	0	0	0	0	0	0	0	0	0	0	0	0	0	0	0	0	0	0	2	18
93	1876	Clinical and Imaging Follow-up Practices after Transarterial Therapy for Primary and Secondary Hepatic Malignancies: Results of an Online Survey	original article	2015	1	English	5	0	0	0	0	1	2	2	0	1	1	0	1	1	1	0	1	0	0	0	0	0	1	0	0	0	0	0	0	0	0	1	0	0	0	18
94	6438	Self-care use patterns in the UK, US, Australia, and Japan: a multinational web-based survey	original article	2016	1	English	5	0	0	1	1	1	2	2	1	1	0	2	1	0	1	0	0	0	0	0	0	0	0	0	0	0	0	0	0	0	0	0	0	0	0	18
95	2281	Factors Associated with Clinical Research Recruitment in a Pediatric Academic Medical Center--A Web-Based Survey	original article	2015	1	English	5	1	1	0	0	1	2	4	0	1	0	0	1	2	1	0	0	0	0	0	0	0	0	0	0	0	0	0	0	0	0	0	0	0	0	19
96	4011	Factors Influencing Hematopoietic Stem Cell Donation Intention in Hong Kong: A Web-Based Survey	original article	2015	1	English	5	1	1	0	0	2	2	4	0	3	2	0	0	0	1	0	1	0	0	0	0	0	0	0	0	0	0	0	0	0	0	0	0	0	0	22
97	4926	Attitudes and practice patterns for maintaining relative dose intensity of chemotherapy in outpatient clinics: results of a Japanese web-based survey	original article	2015	1	English	4	1	0	0	0	0	0	0	0	2	0	0	0	1	1	0	0	0	0	0	0	0	0	0	0	0	0	0	0	0	0	0	0	0	0	9
98	2007	Practice Patterns Compared with Evidence-based Strategies for the Management of Androgen Deprivation Therapy-Induced Side Effects in Prostate Cancer Patients: Results of a European Web-based Survey	original article	2016	1	English	3	1	0	0	2	2	2	3	0	2	0	0	0	0	1	0	0	0	0	0	0	0	0	0	0	0	0	0	0	0	0	0	0	0	0	16
99	4727	A Survey of Energy Drink Consumption Patterns Among College Students at a Mostly Hispanic University	original article	2016	1	English	4	1	1	0	1	0	2	1	0	2	0	0	1	0	1	0	0	0	0	0	0	0	0	0	0	0	0	0	0	0	0	0	0	0	0	14
100	69145	Accelerating medical education: a survey of deans and program directors	original article	2016	1	English	5	1	1	0	0	0	2	0	0	1	0	0	0	0	1	0	0	0	0	0	0	0	0	0	0	0	0	0	0	0	0	0	0	0	0	11
							5=74	1=76	3=4	1=24	2=37	2=19	2=73	5=2	1=1	3=1	2=3	2=3	2=1	2=11	1=68	1=1	1=10	1=3	1=3	2=4	1=4	1=1	1=3	1=0	1=37	1=38	1=2	3=1	2=0	3=1	1=1	1=6	2=19	2=0	2=6
							4=21	0=24	2=5	0=76	1=26	1=24	1=2	4=7	0=99	2=65	1=3	1=21	1=19	1=11	0=32	0=99	0=90	0=97	0=97	1=4	0=96	0=99	0=97	0=100	0=63	0=62	0=98	2=0	1=2	2=0	0=99	0=94	1=4	1=3	1=0
							3=4		1=38		0=37	0=57	0=25	3=7		1=20	0=94	0=76	0=80	0=78						0=92								1=0	0=98	1=0			0=77	0=97	0=94
							2=1		0=53					2=49		0=14																		0=99		0=99
							1=0							1=1
							0=0							0=34

## Sheet: Sheet1
SURGE
	4783	Creating a new dynamic in Aboriginal health.	/pubmed/16734352	Smith D, Davies B.	Can Nurse. 2006	16734352	create date:2006/06/01 | first author:Smith D
10	5995	Health-related quality of life in patients with melanoma: overview of instruments and outcomes.	/pubmed/22284139	Cormier JN, Cromwell KD, Ross MI.	Dermatol Clin. 2012	22000000	create date:2012/01/31 | first author:Cormier JN
	65676	Genetic testing and counselling in Europe: health professionals current educational provision, needs assessment and potential strategies for the future.	/pubmed/17895901	Coviello DA, Skirton H, Ceratto N, Lewis C, Kent A.	Eur J Hum Genet. 2007		create date:2007/09/27 | first author:Coviello DA
	56890	Nonparametric multiple imputation for receiver operating characteristics analysis when some biomarker values are missing at random.	/pubmed/22025311	Long Q, Zhang X, Hsu CH.	Stat Med. 2011		create date:2011/10/26 | first author:Long Q	.
13	9120	Clinical findings on ANCA-associated renal vasculitis from the Japan RPGN registry obtained via a questionnaire survey.	/pubmed/23239119	Yamagata K, Usui J, Sugiyama H, Nitta K, Wada T, Muso E, Arimura Y, Koyama A, Makino H, Matsuo S.	Clin Exp Nephrol. 2013	23239119	create date:2012/12/15 | first author:Yamagata K
17	1045	Multiplex genotyping as a biomarker for susceptibility to carcinogenic exposure in the FLEHS biomonitoring study.	/pubmed/18708379	Ketelslegers HB, Gottschalk RW, Koppen G, Schoeters G, Baeyens WF, van Larebeke NA, van Delft JH, Kleinjans JC.	Cancer Epidemiol Biomarkers Prev. 2008	18708379	create date:2008/08/19 | first author:Ketelslegers HB
	4535	[Do our patients approve of their acting general practitioner consolidating his/her job in the extraordinary OPE (Public Employment Offer) currently under way?].	/pubmed/15802119	Leal HernÃ¡ndez M, AbellÃ¡n AlemÃ¡n J, HernÃ¡ndez Orozco JL, LÃ³pez Conesa E.	Aten Primaria. 2005		create date:2005/04/02 | first author:Leal HernÃ¡ndez M
	2222	Attitudes of Greek nonpsychiatrist physicians toward electroconvulsive therapy.	/pubmed/16127314	Alevizos B, Zervas IM, Hatzimanolis J, Alevizos E.	J ECT. 2005		create date:2005/08/30 | first author:Alevizos B	.
	4469	Immediate consequences of respiratory events in sleep disordered breathing.	/pubmed/15716216	Ayappa I, Rapaport BS, Norman RG, Rapoport DM.	Sleep Med. 2005	16000000	create date:2005/02/18 | first author:Ayappa I
CHERRIES
	9838	The clinically-integrated randomized trial: proposed novel method for conducting large trials at low cost		Vickers, A. J.; Scardino, P. T.	Trials
	9554	The Prostate cancer Research International: Active Surveillance study		Bangma, C. H.; Bul, M.; Roobol, M.	Curr Opin Urol
	8468	Internet-based motivation program for women with eating disorders: eating disorder pathology and depressive mood predict dropout		von Brachel, R.; Hotzel, K.; Hirschfeld, G.; Rieger, E.; Schmidt, U.; Kosfelder, J.; Hechler, T.; Schulte, D.; Vocks, S.	J Med Internet Res
	3082	Patterns of research activity related to government policy: a UK web based survey		Hawkins, S. S.; Law, C.	Arch Dis Child
	1003	The relationship of weight-related attitudes with suicidal behaviors in Korean adolescents		Kim, J. S.; Lee, K.	Obesity (Silver Spring)
	9751	Description and implementation of a quality control program in an imaging-based clinical trial		Cagnon, C. H.; Cody, D. D.; McNitt-Gray, M. F.; Seibert, J. A.; Judy, P. F.; Aberle, D. R.	Acad Radiol
	5133	Moving a randomized clinical trial into an observational cohort		Goodman, P. J.; Hartline, J. A.; Tangen, C. M.; Crowley, J. J.; Minasian, L. M.; Klein, E. A.; Cook, E. D.; Darke, A. K.; Arnold, K. B.; Anderson, K.; Yee, M.; Meyskens, F. L.; Baker, L. H.	Clin Trials
	684	Body weight misperception patterns and their association with health-related factors among adolescents in South Korea		Lim, H.; Wang, Y.	Obesity (Silver Spring)
	3104	The effect of hyperactive bladder severity on healthcare utilization and labor productivity		Angulo, J. C.; Brenes, F. J.; Ochayta, D.; Lizarraga, I.; Arumi, D.; Trillo, S.; Rejas, J.	Actas Urol Esp
	6798	[Effects of Sexual Intercourse on Suicidal Behaviors among Adolescents in South Korea]		Kim, H. S.	J Korean Acad Nurs
	8653	HIV and hepatitis C virus testing delays at methadone clinics in Guangdong Province, China		Xia, Y. H.; McLaughlin, M. M.; Chen, W.; Ling, L.; Tucker, J. D.	PLoS One
CHERRIES
4	395	Web-based investigation of multistate salmonellosis outbreak	original article	web based cohort and case control	1	5	0	0	1	0	0	1	2	0	2	0	0	0	0	1	0	0	0	0	0	0	0	0	0	1	0	0	0	0	0	0	0	0	0	0
5	437	A randomized controlled trial targeting alcohol use and sexual assault risk among college women at high risk for victimization	original article	RCT	1	4	1	0	0	0	0	0	0	0	0	0	0	0	2	0	0	0	0	0	0	0	0	0	0	1	0	0	0	0	0	0	0	0	0	0
10	861	Web-based physiotherapy for people moderately affected with Multiple Sclerosis; quantitative and qualitative data from a randomized, controlled pilot study	original article	a randomized, controlled pilot study	1	5	1	1	0	0	1	2	3	0	2	0	2	0	0	1	0	0	0	0	0	0	0	0	0	0	0	0	0	0	0	1	0	0	0	0
11	1111	Methodologic challenges of e-health research	original article	cohort study ?? Discuss exclusion ? The important thing is getting response rate even if switched from web to telephone, also it is different from other articles that send questionnaire then get responses then analyze them.	1	2	0	2	0	0	1	1	2	0	1	0	0	0	2	1	0	0	0	0	0	0	0	0	0	0	0	0	0	0	0	0	1	0	1	0
34	2760	Effect of telephone follow-up on retention and balance in an alcohol intervention trial	original article	RCT	1	4	1	0	0	0	1	1	4	0	2	0	0	0	2	1	0	0	0	0	0	0	0	0	0	0	0	0	0	0	0	0	0	2	0	0
43	4527	Use of a web forum and an online questionnaire in the detection and investigation of an outbreak	original article	cohort study	1	5	0	0	0	1	0	1	0	0	2	0	0	0	0	1	0	0	0	0	0	0	0	0	0	0	0	0	0	0	0	0	0	0	0	0
44	4632	Web-based sex diaries and young adult men who have sex with men: assessing feasibility, reactivity, and data agreement	original article	cohort study	1	5	1	1	1	1	1	0	5	0	2	0	0	0	2	1	0	0	0	0	0	0	0	0	0	0	0	0	0	0	0	0	0	0	0	2
46	5215	The relationship between parental marital status and suicidal ideation and attempts by gender in adolescents: results from a nationally representative Korean sample	2ry analysis ?		1	5	1	0	1	0	0	0	0	0	0	0	0	0	0	0	0	0	0	0	0	0	0	0	0	1	1	0	0	0	0	0	0	0	0	1
53	6135	Prevalence of Female Urinary Incontinence in the General Population According to Different Definitions and Study Designs	2ry analysis		1	5	1	1	0	0	2	0	0	0	2	0	1	0	0	1	0	0	0	0	0	0	0	0	0	0	0	0	0	0	0	0	0	0	0	0
54	6398	Web-Based Study of Risk Factors for Pain Exacerbation in Osteoarthritis of the Knee (SPARK-Web): Design and Rationale	Protocol (no results or discussion)	cross sectional web survey	1	5	1	1	0	2	1	1	1	0	2	0	0	0	0	0	0	0	0	0	0	0	0	0	0	0	0	0	0	0	0	0	0	0	0	0
60	7425	Depressive symptoms before and after elective hysterectomy	original article	cohort study	1	5	1	1	1	2	0	1	0	0	0	0	0	0	0	0	0	0	0	0	0	0	0	0	1	1	1	0	0	0	0	0	0	0	0	0
71	8468	Effective messages in vaccine promotion: a randomized trial	original article	Randomized Trial	1	4	1	1	0	0	0	0	0	0	0	0	0	0	0	1	1	0	0	0	0	0	0	0	0	0	1	0	0	0	0	0	0	0	0	0
5415**	Differences in Lifestyles Including Physical Activity According to Sexual Orientation among Korean Adolescents	Yoon, J. H.; So, W. Y.	Iran J Public Health	2013	BACKGROUND: The purpose of the present study was to examine differences in lifestyle factors such as physical activity among homosexual (gay or lesbian), bisexual, and heterosexual Korean adolescents. METHODS: The sample consisted of 74,186 adolescents from grades 7-12 (ages 12-18) who participated in the 8(th) annual Korea Youth Risk Behavior Web-based Survey in 2012. Of this sample, only 11,829…
719**	Sampling methods used in developed countries for behavioural surveillance among men who have sex with men	Paquette, D.; De Wit, J.	AIDS Behav	2010	The aim of this review was to develop an overview of the sampling methods used in developed countries for behavioural surveillance among men who have sex with men. We abstracted information from peer-reviewed and non-peer-reviewed publications and, when needed, contacted first authors and surveillance authorities. Out of the 40 developed countries, 26 surveillance systems were identified in 23 co…
SURGE
2	333	Adequacy of milk intake during exclusive breastfeeding: a longitudinal study.	original article	cohort study	1	0	1	1	0	0	1	0	0	0	4	0	0	4	0	0	0	2	0	1	0	0	0	0	0	2	1	1	1	1	1	1	2	2
3	405	Effects of growth environments and two environmental endocrine disruptors on children with idiopathic precocious puberty.	original article	Case–control study.	1	1	1	1	1	0	0	0	0	0	4	1	0	4	0	0	0	2	0	0	0	0	0	0	0	2	1	1	1	1	1	1	2	2
5	490	The impact of cardiac resynchronization therapy on obstructive sleep apnea in heart failure patients: a pilot study.	original article	A Pilot Study	1	1	1	1	0	0	0	0	0	0	4	0	0	2	0	0	0	2	0	0	0	0	0	1	0	2	1	1	0	1	0	1	2	2
12	2323	Effects of a tailored follow-up intervention on health behaviors, beliefs, and attitudes.	original article	RCT	1	1	1	1	2	0	0	0	0	1	4	0	0	3	2	0	1	2	0	0	0	0	4	1	2	2	1	1	1	1	0	1	0	0
18	2926	Effect of yiqibushenhuoxue decoction on chronic obstructive pulmonary disease measured by St. George's respiratory disease questionnaire scores and forced expiratory volume.	original article	CT	1	2	1	1	0	0	1	0	0	0	4	0	0	0	0	0	0	2	0	0	0	0	2	0	0	2	1	1	0	1	0	1	2	0
20	3964	The impact of concurrent granulocyte-macrophage colony-stimulating factor on quality of life in head and neck cancer patients: results of the randomized, placebo-controlled Radiation Therapy Oncology Group 9901 trial.	original article	RCT	1	1	1	1	3	1	1	0	0	1	4	0	1	1*	0	0	0	2	0	0	0	1	2	0	1	2	1	1	0	1	0	1	2	2
21	4127	Billroth 1 versus Roux-en-Y reconstructions: a quality-of-life survey at 5 years.	original article	CT	1	2	1	1	3	0	0	0	0	0	4	0	0	0	0	0	0	2	0	0	0	0	4	1	0	2	1	1	1	1	0	1	0	0
22	4242	Immobility of patients in medical and orthopaedic departments. A German-wide survey.	BRIEF COMMUNICATION	cross sectional survey	1	1	1	1	3	0	0	0	0	0	4	0	0	2	1	0	0	2	0	0	0	0	4	0	0	2	1	1	0	1	1	1	0	0
23	4408	The effect of low altitude on blood count parameters.	original article	cross sectional survey	0	0	1	1	0	0	0	0	0	0	4	1	0	4	0	0	0	2	0	0	0	0	2	0	0	2	1	1	0	0	0	0	2	2
24	4463	Lateral column lengthening using allograft interposition and cervical plate fixation.	original article	CT	1	1	1	1	2	1	0	0	0	1	4	0	0	0	0	0	0	1	0	0	0	0	0	0	0	2	1	1	0	1	0	0	0	0
25	4511	A randomized controlled trial of group Stepping Stones Triple P: a mixed-disability trial.	original article	RCT	1	0	1	1	0	1	1	0	2	1	4	0	0	3	1	0	1	1	0	0	0	0	2	1	0	2	1	1	0	1	0	0	2	0
26	4578	A brief survey of patients' first impression after CPAP titration predicts future CPAP adherence: a pilot study.	original article	A Pilot Study	1	2	1	1	3	0	0	1	1	1	4	0	0	2	0	0	0	2	0	1	0	0	4	1	0	2	1	1	0	1	0	1	2	2
43	5668	Negative affect and sleep disturbance may be associated with response to epidural steroid injections for spine-related pain.	original article	CT	1	1	1	1	0	1	1	0	0	1	4	0	0	2	0	0	1	1	0	0	0	0	0	0	0	2	1	1	1	1	0	1	2	2
45	5990	Early childhood wheezing symptoms in relation to plasma selenium in pregnant mothers and neonates.	original article	CT	1	1	1	1	0	1	1	0	0	0	4	1	0	1	2	0	0	2	0	0	0	0	4	0	2	2	1	1	0	1	0	1	2	2
46	5995	Health-related quality of life in patients with melanoma: overview of instruments and outcomes.	review		1	0	1	1	0	0	1	0	0	0	0	0	0	0	0	0	0	0	0	0	0	0	0	0	0	0	0	0	0	0	0	0	0	0
50	6644	Residents with Alzheimer's disease in long-term care facilities in Hong Kong: patterns of hospitalization and emergency room use.	2ry analysis		1	0	1	1	0	0	1	0	0	1	4	0	0	4	0	0	0	2	0	0	0	0	2	0	0	2	1	1	0	1	1	0	2	0
53	7567	Maternal B vitamin status in pregnancy week 18 according to reported use of folic acid supplements.	original article	cohort study	1	0	1	1	0	0	0	1	0	1	4	1	0	0	0	0	0	2	0	0	0	0	0	0	0	2	1	1	0	1	1	1	2	2
57	8191	Relationships between working status and health or health-care utilization among Japanese elderly.	original article	cohort study	1	0	1	1	2	0	1	0	0	0	4	1	1	2	1	0	0	2	0	0	0	0	2	0	2	2	1	1	0	1	1	1	2	2
65	9876	Audit: internet awareness and use amongst general orthopaedic outpatients.	letter	cross sectional survey	1	0	1	1	0	0	0	0	0	0	3	0	0	4	0	0	0	2	0	0	0	0	4	1	0	2	1	1	0	1	0	0	0	0
67	11188	Ascertaining baseline levels of antiretroviral therapy adherence in Uganda: a multimethod approach.	original article	cohort study	1	1	1	1	2	0	0	0	0	0	4	0	0	0	0	0	1	2	0	0	0	0	2	1	0	2	1	1	0	1	0	1	2	0
68	11497	The additional value of routine electrocardiograms in cardiovascular risk management of older people.	original article	cohort study	1	0	1	1	0	0	0	0	0	0	4	1	1	2	1	0	1	2	0	0	0	0	2	1	0	2	1	1	1	1	0	1	2	2
79	34568	Productive activity and life satisfaction in Korean elderly women.	2ry analysis of data		1	0	1	1	0	0	1	0	0	1	4	0	0	0	0	0	1	2	0	0	0	0	0	0	0	2	1	1	0	1	0	1	0	0
80	44866	Effect of fatty acid status in cord blood serum on children's behavioral difficulties at 10 y of age: results from the LISAplus Study.	original article	cohort study	1	1	1	1	2	1	1	0	0	1	4	0	0	0	0	0	1	2	0	0	0	0	2	1	0	2	1	1	1	1	1	1	2	2
86	67657	A short communication course for physicians improves the quality of patient information in a clinical trial.	original article	RCT	1	1	1	1	2	0	1	0	0	0	3	1	0	2	1	0	1	2	0	0	0	0	3	1	0	2	1	1	0	1	0	1	2	2
89	80008	Evaluating the use of a comprehensive pretravel database by travel medicine experts and novices for advice building.	original article	CT	1	0	1	1	0	0	0	0	0	0	4	0	0	0	0	0	0	1	0	0	0	0	0	0	0	2	1	1	0	0	0	0	0	0
90	87986	A pilot project examining the predicted preferences of patients and physicians in the primary prophylaxis of variceal hemorrhage.	original article	A Pilot Study	1	0	1	1	2	1	1	0	0	0	4	1	1	4	1	0	0	2	0	0	0	0	2	0	0	2	1	1	1	1	0	1	2	2
92	543556	Heme iron, zinc, alcohol consumption, and colon cancer: Iowa Women's Health Study.	BRIEF COMMUNICATIONS	cohort study	1	1	1	1	0	1	1	0	0	0	3	0	1	0	0	0	0	1	0	0	1	0	0	0	0	1	1	1	0	1	1	1	2	2
23152	The prevalence of drug resistance mutations among treatment-naive HIV-infected individuals in Beijing, China.	/pubmed/21830915	Ye JR, Lu HY, Wang WS, Guo L, Xin RL, Yu SQ, Wu TC, Zeng Y, He X.	AIDS Res Hum Retroviruses. 2012	21830915	create date:2011/08/13 | first author:Ye JR
23503	100% orange juice consumption is associated with better diet quality, improved nutrient adequacy, decreased risk for obesity, and improved biomarkers of health in adults: National Health and Nutrition Examination Survey, 2003-2006.	/pubmed/23234248	O'Neil CE, Nicklas TA, Rampersaud GC, Fulgoni VL 3rd.	Nutr J. 2012	23234248	create date:2012/12/14 | first author:O'Neil CE
23978	Fatty acid intake and the risk of community-acquired pneumonia in U.S. women.	/pubmed/17236748	Alperovich M, Neuman MI, Willett WC, Curhan GC.	Nutrition. 2007	17236748	create date:2007/01/24 | first author:Alperovich M
